# Supplementary material for: Identification and Analysis of Long Non-coding RNAs in Leuciscus waleckii Adapted to Highly Alkaline Conditions
Source: Front Physiol. 2021 Jun 11;12:665268. doi: 10.3389/fphys.2021.665268 (PMC8232936; doi:10.3389/fphys.2021.665268)
Supplement: Supplementary file 1 [file Data_Sheet_1.ZIP]

Archive with 6 entries (5 files):
- supplementary material presentation/
- supplementary material presentation/Supplementary Table 1.xlsx
- supplementary material presentation/Supplementary Table 2.xlsx
- supplementary material presentation/Supplementary Figure.1.jpg
- supplementary material presentation/Supplementary Figure.2.jpg
- supplementary material presentation/Supplementary_Material.xlsx
