# Supplementary material for: Identification and Analysis of Long Non-coding RNAs in Leuciscus waleckii Adapted to Highly Alkaline Conditions
Source: Front Physiol. 2021 Jun 11;12:665268. doi: 10.3389/fphys.2021.665268 (PMC8232936; doi:10.3389/fphys.2021.665268)
Supplement: Supplementary file 1 [file Data_Sheet_1.ZIP › supplementary material presentation/Supplementary Table 1.xlsx]

## Sheet: Sheet1
Primers
Gene Name	Forward primer	Reverse primer	product size(bp)	TM（℃）
LNC_003870	TCACTGCTGCTGCTCCTCACA	GCTGGGATACACCATGCTGGGA	153	60
LNC_034465	GGCCCTGCTGTGACGTTTGTT	TCGTGGTCTTATTGCGCCCTCT	227	60
LNC_040244	ATGAACTCTTGGCCCTGTCCCA	CTGCCGTGTGCCTGTTAAGTCC	203	60
LNC_018373	TCTCCCAGGTCCCTGACTCCAT	CCCAGACTATGTCCCGTCCGTT	203	60
LNC_033838	ACAGCAAGAAGGAAGGATGCCA	TCAGCTCCTTCACAGCCAGACC	169	60
LNC_038786	ACAGCAGGATTGTTGCGAGGAA	AGTAAGCGTCTGTTGCCAAGGA	206	60
LNC_011369	AGCGTGTTCTTCAGGAGCAGGT	GTTGGAGCAGTAGGGAGTGGGT	187	60
LNC_016538	TCTTCGCTGCATCAGACACTGC	ATGTTGTGTCGCATCGCCTCTC	180	60
LNC_018956	CCCGCAGACTCACTTCTTGCT	TTACCGCTGACATCTGCATGGC	157	60
LNC_024081	CACTGACCGAGTGAAGCGACAC	ACAGACACAGCCAGAGGCACAT	212	60
LNC_024120	GAGAGGTATTTGCGGGCGTTGG	TGAAGCGAGTCGTGGCTGACA	244	60
LNC_014904	TCCCCAGAGATCGCACCTAA	CCGCAAAAGGAGTAACGCAG	152	60
LNC_021395	GCGAAGACAACTGGTCGGATGG	CCCGGCAAGGCTTTGTGAAGAT	185	60
LNC_021122	GGAGGAGCGAGGAAACGAGGAA	GCAGAGTGTGATGGCGTCTCAG	211	60
LNC_020557	ATCGCTGATGCCTCGTGTTGTT	TGTTAGCGTCCTCTCAGCCTCG	211	60
LNC_021470	GCTCATCCAGGCAGACTCCAGA	GCAGGTTGTCGGTCTAGGAAGC	217	60
18S	GGAGGTTCGAAGACGATCAG	GTGAGGTTTCCCGTGTTGAG	183	60
