# Supplementary material for: Identification and Analysis of Long Non-coding RNAs in Leuciscus waleckii Adapted to Highly Alkaline Conditions
Source: Front Physiol. 2021 Jun 11;12:665268. doi: 10.3389/fphys.2021.665268 (PMC8232936; doi:10.3389/fphys.2021.665268)
Supplement: Supplementary file 1 [file Data_Sheet_1.ZIP › supplementary material presentation/Supplementary Table 2.xlsx]

## Sheet: Supplementary Table 2
lncRNA_ID	lncRNA_Gene_ID	Gene_Type	Status	Chromosome	Start	End	Strand	Exon_number	Length	ORF				mRNA_ID	mRNA_Gene_ID	Gene_Type	Chromosome	Start	End	Strand	Exon_number	Length	ORF
LNC_003902	XLOC_014946	lincRNA	lncRNA	192	543934	544291	+	2	256	84				CAFS_LW_T_07496	CAFS_LW_G_07496	mRNA	115	403693	444284	-	21	3161	NA
LNC_003903	XLOC_014949	intronic_lncRNA	lncRNA	192	596270	607212	+	5	667	199				CAFS_LW_T_07497	CAFS_LW_G_07497	mRNA	1211	40994	83838	+	33	4968	NA
LNC_003900	XLOC_014913	lincRNA	lncRNA	192	327567	328160	+	2	557	75				CAFS_LW_T_00446	CAFS_LW_G_00446	mRNA	334	1020959	1023814	+	6	1637	NA
LNC_003901	XLOC_014946	lincRNA	lncRNA	192	543932	544291	+	2	309	102				CAFS_LW_T_00447	CAFS_LW_G_00447	mRNA	334	976284	1011569	-	20	2709	NA
LNC_003906	XLOC_014950	intronic_lncRNA	lncRNA	192	611981	616945	+	7	977	143				CAFS_LW_T_00440	CAFS_LW_G_00440	mRNA	333	196665	202595	-	5	1548	NA
LNC_003907	XLOC_014952	intronic_lncRNA	lncRNA	192	620736	633107	+	13	1570	370				CAFS_LW_T_00441	CAFS_LW_G_00441	mRNA	334	953978	963241	-	7	1023	NA
LNC_003904	XLOC_014949	intronic_lncRNA	lncRNA	192	600065	607212	+	5	861	224				CAFS_LW_T_00442	CAFS_LW_G_00442	mRNA	334	648216	672615	-	29	3946	NA
LNC_003905	XLOC_014950	intronic_lncRNA	lncRNA	192	608056	616945	+	9	1232	196				CAFS_LW_T_07491	CAFS_LW_G_07491	mRNA	1208	28102	46711	-	10	3604	NA
LNC_026389	XLOC_110425	intronic_lncRNA	lncRNA	1727	1338	6942	-	4	3108	272				CAFS_LW_T_00448	CAFS_LW_G_00448	mRNA	334	716972	725873	+	10	1392	NA
LNC_026388	XLOC_110425	intronic_lncRNA	lncRNA	1727	1338	3823	-	2	1804	334				CAFS_LW_T_00449	CAFS_LW_G_00449	mRNA	334	1014273	1020227	-	11	2465	NA
LNC_003908	XLOC_014952	intronic_lncRNA	lncRNA	192	621944	633107	+	13	3163	484				CAFS_LW_T_07498	CAFS_LW_G_07498	mRNA	1211	232152	234595	-	3	2291	NA
LNC_003909	XLOC_014952	intronic_lncRNA	lncRNA	192	623551	633107	+	11	1407	249				CAFS_LW_T_07499	CAFS_LW_G_07499	mRNA	1210	44204	55356	+	12	1389	NA
LNC_024714	XLOC_103060	lincRNA	lncRNA	1573	128540	133061	-	2	4236	119				CAFS_LW_T_07495	CAFS_LW_G_07495	mRNA	1209	165261	181124	+	10	1244	NA
LNC_024715	XLOC_103072	lincRNA	lncRNA	1573	190430	190790	-	2	279	59				CAFS_LW_T_07492	CAFS_LW_G_07492	mRNA	1209	102329	108390	-	5	1023	NA
LNC_024716	XLOC_103073	lincRNA	lncRNA	1573	190980	192329	-	2	1327	116				CAFS_LW_T_07493	CAFS_LW_G_07493	mRNA	1208	52033	71479	+	24	5037	NA
LNC_024717	XLOC_103078	intronic_lncRNA	lncRNA	1573	217845	219600	-	3	731	144				CAFS_LW_T_07490	CAFS_LW_G_07490	mRNA	1209	186606	190674	-	3	496	NA
LNC_024710	XLOC_103059	lincRNA	lncRNA	1573	75768	83007	-	4	6414	130				CAFS_LW_T_00443	CAFS_LW_G_00443	mRNA	334	849512	866278	-	11	1442	NA
LNC_024711	XLOC_103059	lincRNA	lncRNA	1573	75768	83018	-	5	6406	130				CAFS_LW_T_07140	CAFS_LW_G_07140	mRNA	1169	33594	37440	+	3	1991	NA
LNC_024712	XLOC_103059	lincRNA	lncRNA	1573	75768	83018	-	6	6336	130				CAFS_LW_T_07141	CAFS_LW_G_07141	mRNA	1168	13108	19354	+	8	993	NA
LNC_024713	XLOC_103060	lincRNA	lncRNA	1573	128540	133061	-	2	4220	127				CAFS_LW_T_07142	CAFS_LW_G_07142	mRNA	1168	125852	132792	-	5	1101	NA
LNC_024718	XLOC_103078	intronic_lncRNA	lncRNA	1573	217845	222541	-	7	948	312				CAFS_LW_T_07143	CAFS_LW_G_07143	mRNA	1170	4657	15222	+	10	1680	NA
LNC_024719	XLOC_103079	intronic_lncRNA	lncRNA	1573	225871	227373	-	2	281	83				CAFS_LW_T_07144	CAFS_LW_G_07144	mRNA	112	971011	979074	+	11	1528	NA
LNC_039545	XLOC_165679	intronic_lncRNA	lncRNA	2922	23749	25803	-	3	791	244				CAFS_LW_T_07145	CAFS_LW_G_07145	mRNA	1168	45194	63832	-	13	1740	NA
LNC_005429	XLOC_020744	intronic_lncRNA	lncRNA	278	426897	431896	+	7	2881	146				CAFS_LW_T_07146	CAFS_LW_G_07146	mRNA	1167	36254	107970	-	16	5723	NA
LNC_005428	XLOC_020744	intronic_lncRNA	lncRNA	278	426254	464273	+	14	4464	251				CAFS_LW_T_07147	CAFS_LW_G_07147	mRNA	1170	16602	27427	-	8	840	NA
LNC_005423	XLOC_020738	intronic_lncRNA	lncRNA	278	302513	307876	+	5	1136	281				CAFS_LW_T_07148	CAFS_LW_G_07148	mRNA	1170	154026	171533	+	2	784	NA
LNC_005422	XLOC_020737	intronic_lncRNA	lncRNA	278	288374	294302	+	11	2011	299				CAFS_LW_T_07149	CAFS_LW_G_07149	mRNA	1170	328443	330425	-	3	1355	NA
LNC_005421	XLOC_020737	intronic_lncRNA	lncRNA	278	288374	294302	+	11	2011	299				CAFS_LW_T_03799	CAFS_LW_G_03799	mRNA	761	7533	34682	+	19	1950	NA
LNC_005420	XLOC_020736	intronic_lncRNA	lncRNA	278	267502	285620	+	13	3223	453				CAFS_LW_T_03798	CAFS_LW_G_03798	mRNA	761	99306	130913	+	28	4956	NA
LNC_005427	XLOC_020740	intronic_lncRNA	lncRNA	278	321079	328534	+	10	1550	506				CAFS_LW_T_03791	CAFS_LW_G_03791	mRNA	761	52442	63527	-	5	4218	NA
LNC_005426	XLOC_020738	intronic_lncRNA	lncRNA	278	304800	307876	+	4	429	88				CAFS_LW_T_03790	CAFS_LW_G_03790	mRNA	760	144586	149411	-	4	621	NA
LNC_005425	XLOC_020738	antisense_lncRNA	lncRNA	278	302686	303142	+	2	240	80				CAFS_LW_T_03793	CAFS_LW_G_03793	mRNA	762	364	12042	+	11	1572	NA
LNC_005424	XLOC_020738	antisense_lncRNA	lncRNA	278	302515	303142	+	2	504	113				CAFS_LW_T_03792	CAFS_LW_G_03792	mRNA	747	1223548	1335391	+	89	13671	NA
LNC_026381	XLOC_110374	lincRNA	lncRNA	1726	530325	530737	-	2	343	91				CAFS_LW_T_03795	CAFS_LW_G_03795	mRNA	761	37395	40912	-	8	977	NA
LNC_030049	XLOC_126169	lincRNA	lncRNA	2053	116810	117411	-	2	579	70				CAFS_LW_T_03794	CAFS_LW_G_03794	mRNA	762	12492	15965	-	6	1524	NA
LNC_030048	XLOC_126161	lincRNA	lncRNA	2053	30658	46972	-	3	10435	132				CAFS_LW_T_03797	CAFS_LW_G_03797	mRNA	762	101090	103262	-	2	743	NA
LNC_037019	XLOC_154029	lincRNA	lncRNA	2579	71639	74780	-	2	674	52				CAFS_LW_T_03796	CAFS_LW_G_03796	mRNA	762	176575	179454	-	2	2198	NA
LNC_026380	XLOC_110372	antisense_lncRNA	lncRNA	1726	523605	524541	-	2	870	122				CAFS_LW_T_08677	CAFS_LW_G_08677	mRNA	1384	218886	220466	-	3	1116	NA
LNC_030045	XLOC_126161	lincRNA	lncRNA	2053	30658	46972	-	3	16251	132				CAFS_LW_T_08676	CAFS_LW_G_08676	mRNA	1384	304448	331421	+	10	2463	NA
LNC_030044	XLOC_126161	lincRNA	lncRNA	2053	30658	46942	-	3	16219	132				CAFS_LW_T_08675	CAFS_LW_G_08675	mRNA	1384	15687	38862	+	5	1364	NA
LNC_030047	XLOC_126161	lincRNA	lncRNA	2053	30658	46972	-	3	16247	132				CAFS_LW_T_08674	CAFS_LW_G_08674	mRNA	1384	67768	85062	-	12	1557	NA
LNC_030046	XLOC_126161	lincRNA	lncRNA	2053	30658	46972	-	3	8294	132				CAFS_LW_T_08673	CAFS_LW_G_08673	mRNA	1384	92532	102685	-	12	1671	NA
LNC_030041	XLOC_126159	antisense_lncRNA	lncRNA	2053	23047	30522	-	2	824	99				CAFS_LW_T_08672	CAFS_LW_G_08672	mRNA	1382	375895	396407	-	50	6995	NA
LNC_026383	XLOC_110385	antisense_lncRNA	lncRNA	1726	604962	610251	-	2	360	100				CAFS_LW_T_08671	CAFS_LW_G_08671	mRNA	1383	149877	168699	+	28	3676	NA
LNC_030043	XLOC_126160	lincRNA	lncRNA	2053	25732	26370	-	2	420	48				CAFS_LW_T_08670	CAFS_LW_G_08670	mRNA	1383	169213	208525	+	30	4772	NA
LNC_030042	XLOC_126159	antisense_lncRNA	lncRNA	2053	23047	30522	-	2	788	99				CAFS_LW_T_08679	CAFS_LW_G_08679	mRNA	1382	803714	812137	+	19	2719	NA
LNC_038690	XLOC_161682	lincRNA	lncRNA	2755	105599	110520	+	3	2277	87				CAFS_LW_T_08678	CAFS_LW_G_08678	mRNA	1384	210223	217090	-	8	1038	NA
LNC_038691	XLOC_161682	lincRNA	lncRNA	2755	105599	110520	+	2	2407	101				CAFS_LW_T_01793	CAFS_LW_G_01793	mRNA	61	249364	280632	+	36	6150	NA
LNC_038692	XLOC_161682	lincRNA	lncRNA	2755	105599	110520	+	2	2407	101				CAFS_LW_T_01792	CAFS_LW_G_01792	mRNA	523	5241	13705	+	6	780	NA
LNC_026382	XLOC_110378	lincRNA	lncRNA	1726	548574	549880	-	2	1234	274				CAFS_LW_T_01791	CAFS_LW_G_01791	mRNA	522	144264	151192	+	6	1338	NA
LNC_038694	XLOC_161682	lincRNA	lncRNA	2755	105599	110520	+	3	2266	87				CAFS_LW_T_01790	CAFS_LW_G_01790	mRNA	521	813	12103	-	9	3054	NA
LNC_038695	XLOC_161683	lincRNA	lncRNA	2755	3178	5327	-	2	994	192				CAFS_LW_T_01797	CAFS_LW_G_01797	mRNA	522	81417	92375	+	9	2054	NA
LNC_038696	XLOC_161686	antisense_lncRNA	lncRNA	2755	55458	104838	-	3	487	111				CAFS_LW_T_01796	CAFS_LW_G_01796	mRNA	57	940577	947622	-	9	1669	NA
LNC_038697	XLOC_161686	antisense_lncRNA	lncRNA	2755	91375	103477	-	3	1903	106				CAFS_LW_T_01795	CAFS_LW_G_01795	mRNA	524	2321	29660	-	13	1548	NA
LNC_038698	XLOC_161697	lincRNA	lncRNA	2756	1	3691	+	4	2890	92				CAFS_LW_T_01794	CAFS_LW_G_01794	mRNA	519	11805	25804	-	11	2972	NA
LNC_026385	XLOC_110399	lincRNA	lncRNA	1726	691916	701128	-	2	919	90				CAFS_LW_T_01799	CAFS_LW_G_01799	mRNA	524	190912	191798	+	3	657	NA
LNC_026384	XLOC_110389	intronic_lncRNA	lncRNA	1726	632491	648545	-	3	925	162				CAFS_LW_T_01798	CAFS_LW_G_01798	mRNA	524	91628	109855	-	11	3577	NA
LNC_032757	XLOC_137618	lincRNA	lncRNA	2313	291877	295234	+	2	3054	162				CAFS_LW_T_03863	CAFS_LW_G_03863	mRNA	775	450109	458424	+	9	1641	NA
LNC_032756	XLOC_137614	lincRNA	lncRNA	2313	281082	282068	+	2	552	85				CAFS_LW_T_03862	CAFS_LW_G_03862	mRNA	82	19	6572	+	5	554	NA
LNC_032755	XLOC_137614	lincRNA	lncRNA	2313	261950	299355	+	3	692	89				CAFS_LW_T_03861	CAFS_LW_G_03861	mRNA	775	182344	197535	+	11	1802	NA
LNC_032754	XLOC_137614	lincRNA	lncRNA	2313	261898	299355	+	2	698	160				CAFS_LW_T_03860	CAFS_LW_G_03860	mRNA	775	361143	377965	+	14	1677	NA
LNC_032753	XLOC_137612	lincRNA	lncRNA	2313	195424	199506	+	2	3993	93				CAFS_LW_T_03867	CAFS_LW_G_03867	mRNA	81	237018	243311	-	9	2034	NA
LNC_026387	XLOC_110407	intronic_lncRNA	lncRNA	1726	747596	765387	-	8	1496	335				CAFS_LW_T_03866	CAFS_LW_G_03866	mRNA	775	56233	80981	+	12	2629	NA
LNC_032751	XLOC_137559	lincRNA	lncRNA	2311	1	1197	+	2	1133	75				CAFS_LW_T_03865	CAFS_LW_G_03865	mRNA	775	394977	398407	+	6	1329	NA
LNC_032750	XLOC_137549	intronic_lncRNA	lncRNA	2310	32683	33284	+	2	436	109				CAFS_LW_T_03864	CAFS_LW_G_03864	mRNA	775	236830	260820	-	11	1862	NA
LNC_026386	XLOC_110406	intronic_lncRNA	lncRNA	1726	744013	746132	-	2	779	171				CAFS_LW_T_03869	CAFS_LW_G_03869	mRNA	776	11989	22504	+	6	1637	NA
LNC_032759	XLOC_137625	lincRNA	lncRNA	2313	314465	322644	+	4	8099	118				CAFS_LW_T_03868	CAFS_LW_G_03868	mRNA	776	125812	147935	+	17	1431	NA
LNC_032758	XLOC_137624	lincRNA	lncRNA	2313	308265	311738	+	2	3448	82				CAFS_LW_T_12498	CAFS_LW_G_12498	mRNA	1998	574054	579291	+	5	3610	NA
LNC_040841	XLOC_173283	lincRNA	lncRNA	4116	1	1058	-	2	1027	62				CAFS_LW_T_12499	CAFS_LW_G_12499	mRNA	1998	654934	670401	-	7	794	NA
LNC_040847	XLOC_173294	lincRNA	lncRNA	4120	1	931	-	2	855	60				CAFS_LW_T_12494	CAFS_LW_G_12494	mRNA	1998	398040	414915	-	7	1769	NA
LNC_040849	XLOC_173313	intronic_lncRNA	lncRNA	4131	1182	3547	-	5	544	180				CAFS_LW_T_12495	CAFS_LW_G_12495	mRNA	1996	32067	41129	-	7	858	NA
LNC_022073	XLOC_091922	intronic_lncRNA	lncRNA	1376	63230	63656	+	3	212	70				CAFS_LW_T_12496	CAFS_LW_G_12496	mRNA	1998	581858	585366	+	7	1161	NA
LNC_031312	XLOC_131374	intronic_lncRNA	lncRNA	2158	523590	525360	+	3	459	152				CAFS_LW_T_12497	CAFS_LW_G_12497	mRNA	1998	567477	573533	-	7	988	NA
LNC_031313	XLOC_131379	lincRNA	lncRNA	2158	44257	46946	-	2	2258	144				CAFS_LW_T_12490	CAFS_LW_G_12490	mRNA	1997	99003	124248	+	18	3867	NA
LNC_031310	XLOC_131370	intronic_lncRNA	lncRNA	2158	498436	501039	+	7	1114	290				CAFS_LW_T_12491	CAFS_LW_G_12491	mRNA	1998	489878	500423	+	9	1472	NA
LNC_031311	XLOC_131373	intronic_lncRNA	lncRNA	2158	517635	519956	+	2	570	100				CAFS_LW_T_12492	CAFS_LW_G_12492	mRNA	1996	29668	30482	+	2	741	NA
LNC_007379	XLOC_028867	lincRNA	lncRNA	390	39509	41113	+	2	413	62				CAFS_LW_T_12493	CAFS_LW_G_12493	mRNA	1998	416339	433861	+	6	4459	NA
LNC_007378	XLOC_028866	intronic_lncRNA	lncRNA	390	32840	33516	+	2	218	72				CAFS_LW_T_09230	CAFS_LW_G_09230	mRNA	141	54232	67273	+	9	1245	NA
LNC_031314	XLOC_131379	lincRNA	lncRNA	2158	44257	70216	-	8	11929	145				CAFS_LW_T_09231	CAFS_LW_G_09231	mRNA	1445	545138	567748	-	10	3223	NA
LNC_031315	XLOC_131380	lincRNA	lncRNA	2158	83417	88535	-	3	5051	151				CAFS_LW_T_09232	CAFS_LW_G_09232	mRNA	1445	330934	379381	-	27	2910	NA
LNC_007375	XLOC_028849	intronic_lncRNA	lncRNA	389	25750	26450	-	2	539	154				CAFS_LW_T_09233	CAFS_LW_G_09233	mRNA	1445	494311	505867	+	8	3339	NA
LNC_007374	XLOC_028839	antisense_lncRNA	lncRNA	389	18294	19030	+	3	410	107				CAFS_LW_T_01429	CAFS_LW_G_01429	mRNA	470	165395	169459	+	11	1538	NA
LNC_007377	XLOC_028865	intronic_lncRNA	lncRNA	390	28484	31949	+	4	632	210				CAFS_LW_T_09235	CAFS_LW_G_09235	mRNA	135	464804	473292	-	3	5004	NA
LNC_007376	XLOC_028856	lincRNA	lncRNA	390	6308	7136	+	2	625	105				CAFS_LW_T_09236	CAFS_LW_G_09236	mRNA	1445	777058	779197	+	2	2085	NA
LNC_007371	XLOC_028832	lincRNA	lncRNA	387	29668	31133	-	3	753	145				CAFS_LW_T_09237	CAFS_LW_G_09237	mRNA	1446	1041	3340	-	4	1674	NA
LNC_007370	XLOC_028830	lincRNA	lncRNA	387	1	1458	-	3	1195	197				CAFS_LW_T_01425	CAFS_LW_G_01425	mRNA	470	349329	356212	-	14	1956	NA
LNC_007373	XLOC_028835	lincRNA	lncRNA	388	1099	2096	+	2	973	130				CAFS_LW_T_09239	CAFS_LW_G_09239	mRNA	142	551	955	+	1	405	NA
LNC_007372	XLOC_028833	lincRNA	lncRNA	387	31322	34152	-	2	2069	119				CAFS_LW_T_01427	CAFS_LW_G_01427	mRNA	470	357133	364675	-	14	2522	NA
LNC_001430	XLOC_005540	lincRNA	lncRNA	83	702380	710131	+	2	494	94				CAFS_LW_T_01426	CAFS_LW_G_01426	mRNA	57	84468	149610	-	74	12793	NA
LNC_001431	XLOC_005543	lincRNA	lncRNA	83	710712	720055	+	2	5683	126				CAFS_LW_T_01421	CAFS_LW_G_01421	mRNA	470	215637	221331	-	11	2476	NA
LNC_001432	XLOC_005543	lincRNA	lncRNA	83	710712	721206	+	2	6262	132				CAFS_LW_T_01420	CAFS_LW_G_01420	mRNA	470	285928	291000	-	4	3246	NA
LNC_001433	XLOC_005543	lincRNA	lncRNA	83	716292	717119	+	2	738	102				CAFS_LW_T_01423	CAFS_LW_G_01423	mRNA	57	471993	485388	-	17	2385	NA
LNC_001434	XLOC_005543	lincRNA	lncRNA	83	716292	721206	+	2	681	102				CAFS_LW_T_01422	CAFS_LW_G_01422	mRNA	470	230691	234990	-	10	1452	NA
LNC_001435	XLOC_005548	lincRNA	lncRNA	83	756697	757981	+	2	1255	96				CAFS_LW_T_22059	CAFS_LW_G_22059	mRNA	1879	109453	111850	-	3	1071	NA
LNC_001436	XLOC_005556	antisense_lncRNA	lncRNA	83	852958	858411	+	6	1476	308				CAFS_LW_T_22058	CAFS_LW_G_22058	mRNA	1879	51551	52652	-	3	417	NA
LNC_001437	XLOC_005557	lincRNA	lncRNA	83	860028	860438	+	2	295	77				CAFS_LW_T_22053	CAFS_LW_G_22053	mRNA	1875	12720	15073	-	4	681	NA
LNC_001438	XLOC_005560	intronic_lncRNA	lncRNA	83	876126	886695	+	19	4446	686				CAFS_LW_T_22052	CAFS_LW_G_22052	mRNA	1874	526275	526676	-	1	402	NA
LNC_001439	XLOC_005562	antisense_lncRNA	lncRNA	83	895625	910793	+	2	809	85				CAFS_LW_T_22051	CAFS_LW_G_22051	mRNA	1874	365827	379728	-	3	1518	NA
LNC_006428	XLOC_024852	lincRNA	lncRNA	331	20352	24335	+	4	2957	189				CAFS_LW_T_22050	CAFS_LW_G_22050	mRNA	1874	417960	425287	+	13	1169	NA
LNC_006429	XLOC_024852	lincRNA	lncRNA	331	20401	24335	+	5	1473	326				CAFS_LW_T_22057	CAFS_LW_G_22057	mRNA	1879	37573	56763	+	18	2469	NA
LNC_033804	XLOC_141727	antisense_lncRNA	lncRNA	2416	66761	92349	+	5	25251	161				CAFS_LW_T_22056	CAFS_LW_G_22056	mRNA	1878	8681	9310	-	2	444	NA
LNC_033805	XLOC_141727	antisense_lncRNA	lncRNA	2416	67182	92349	+	2	1581	102				CAFS_LW_T_22055	CAFS_LW_G_22055	mRNA	1878	82747	86558	+	3	1479	NA
LNC_033806	XLOC_141727	intronic_lncRNA	lncRNA	2416	67182	134130	+	12	1449	417				CAFS_LW_T_22054	CAFS_LW_G_22054	mRNA	1877	403	14021	-	12	2373	NA
LNC_033807	XLOC_141727	lincRNA	lncRNA	2416	85295	86794	+	2	1104	90				CAFS_LW_T_20745	CAFS_LW_G_20745	mRNA	873	60021	62340	+	5	672	NA
LNC_033800	XLOC_141692	intronic_lncRNA	lncRNA	2413	23663	28837	+	5	1731	130				CAFS_LW_T_20744	CAFS_LW_G_20744	mRNA	873	27933	29834	+	2	582	NA
LNC_033801	XLOC_141694	lincRNA	lncRNA	2413	437	1184	-	2	668	70				CAFS_LW_T_20747	CAFS_LW_G_20747	mRNA	874	468137	474121	-	5	891	NA
LNC_033802	XLOC_141709	lincRNA	lncRNA	2415	22575	25062	+	2	2379	125				CAFS_LW_T_20746	CAFS_LW_G_20746	mRNA	874	606820	607232	+	2	408	NA
LNC_033803	XLOC_141712	antisense_lncRNA	lncRNA	2415	21543	36285	-	3	414	137				CAFS_LW_T_20741	CAFS_LW_G_20741	mRNA	869	16459	17194	-	2	594	NA
LNC_033808	XLOC_141727	intronic_lncRNA	lncRNA	2416	111467	134130	+	12	1622	417				CAFS_LW_T_20740	CAFS_LW_G_20740	mRNA	869	4083	5176	-	2	735	NA
LNC_033809	XLOC_141727	intronic_lncRNA	lncRNA	2416	111467	134130	+	12	1615	417				CAFS_LW_T_20743	CAFS_LW_G_20743	mRNA	870	133603	135077	-	5	702	NA
LNC_036838	XLOC_153262	lincRNA	lncRNA	2568	1285	12213	-	5	902	292				CAFS_LW_T_20742	CAFS_LW_G_20742	mRNA	870	102560	106376	-	3	900	NA
LNC_036839	XLOC_153263	lincRNA	lncRNA	2568	5158	7023	-	2	1692	133				CAFS_LW_T_20749	CAFS_LW_G_20749	mRNA	875	229064	232662	+	2	327	NA
LNC_004482	XLOC_017265	intronic_lncRNA	lncRNA	222	235987	286663	-	6	3142	394				CAFS_LW_T_20748	CAFS_LW_G_20748	mRNA	875	188980	190263	+	3	564	NA
LNC_004483	XLOC_017266	lincRNA	lncRNA	222	290310	293717	-	3	1678	144				CAFS_LW_T_21834	CAFS_LW_G_21834	mRNA	1687	70036	72422	-	6	486	NA
LNC_004480	XLOC_017256	intronic_lncRNA	lncRNA	222	202409	204008	-	2	1172	235				CAFS_LW_T_21835	CAFS_LW_G_21835	mRNA	1688	156145	166777	-	14	2736	NA
LNC_004481	XLOC_017260	antisense_lncRNA	lncRNA	222	221963	223392	-	2	909	165				CAFS_LW_T_21836	CAFS_LW_G_21836	mRNA	1688	208242	208645	-	1	404	NA
LNC_004486	XLOC_017299	lincRNA	lncRNA	223	89732	92731	+	5	946	315				CAFS_LW_T_21837	CAFS_LW_G_21837	mRNA	1689	260062	270419	-	15	1614	NA
LNC_004487	XLOC_017300	lincRNA	lncRNA	223	92905	94997	+	2	466	137				CAFS_LW_T_21830	CAFS_LW_G_21830	mRNA	1682	372	6332	+	8	1553	NA
LNC_004484	XLOC_017270	intronic_lncRNA	lncRNA	222	322305	330567	-	4	1123	204				CAFS_LW_T_21831	CAFS_LW_G_21831	mRNA	1685	17077	21373	-	5	1074	NA
LNC_004485	XLOC_017297	intronic_lncRNA	lncRNA	223	61070	74410	+	9	1885	627				CAFS_LW_T_21832	CAFS_LW_G_21832	mRNA	1687	890	4411	+	4	791	NA
LNC_004488	XLOC_017303	lincRNA	lncRNA	223	114907	130164	+	3	235	64				CAFS_LW_T_21833	CAFS_LW_G_21833	mRNA	1687	11342	13897	-	3	372	NA
LNC_004489	XLOC_017309	antisense_lncRNA	lncRNA	223	197064	204324	+	2	608	109				CAFS_LW_T_10720	CAFS_LW_G_10720	mRNA	1715	146926	181393	+	14	4440	NA
LNC_032209	XLOC_135399	intronic_lncRNA	lncRNA	2261	329329	347019	+	28	7178	523				CAFS_LW_T_10721	CAFS_LW_G_10721	mRNA	1721	84262	88622	-	7	2190	NA
LNC_037505	XLOC_156283	antisense_lncRNA	lncRNA	2623	91261	92747	+	2	1340	92				CAFS_LW_T_10722	CAFS_LW_G_10722	mRNA	160	65676	104475	+	55	6319	NA
LNC_037504	XLOC_156283	antisense_lncRNA	lncRNA	2623	91261	92747	+	2	1339	92				CAFS_LW_T_10723	CAFS_LW_G_10723	mRNA	1721	499318	501603	+	2	873	NA
LNC_032208	XLOC_135398	lincRNA	lncRNA	2261	326127	326968	+	2	773	117				CAFS_LW_T_21838	CAFS_LW_G_21838	mRNA	1693	1883	22322	+	8	1266	NA
LNC_037507	XLOC_156283	antisense_lncRNA	lncRNA	2623	91261	92747	+	2	1342	92				CAFS_LW_T_21839	CAFS_LW_G_21839	mRNA	1693	89161	93828	+	6	1242	NA
LNC_037506	XLOC_156283	antisense_lncRNA	lncRNA	2623	91261	92747	+	2	1341	92				CAFS_LW_T_10726	CAFS_LW_G_10726	mRNA	1721	595900	673767	-	8	904	NA
LNC_035569	XLOC_148519	intronic_lncRNA	lncRNA	2499	262606	267717	-	3	2386	113				CAFS_LW_T_10727	CAFS_LW_G_10727	mRNA	1721	743248	793240	+	39	4740	NA
LNC_035568	XLOC_148518	intronic_lncRNA	lncRNA	2499	249956	260283	-	3	538	94				CAFS_LW_T_18535	CAFS_LW_G_18535	mRNA	3236	4429	29444	-	19	9186	NA
LNC_035565	XLOC_148513	intronic_lncRNA	lncRNA	2499	162457	179742	-	20	3192	654				CAFS_LW_T_18534	CAFS_LW_G_18534	mRNA	3239	13370	14826	-	2	471	NA
LNC_035564	XLOC_148511	intronic_lncRNA	lncRNA	2499	154543	159231	-	11	1154	320				CAFS_LW_T_18537	CAFS_LW_G_18537	mRNA	3238	3970	21674	-	18	2056	NA
LNC_035567	XLOC_148516	antisense_lncRNA	lncRNA	2499	232533	241637	-	2	1443	369				CAFS_LW_T_18536	CAFS_LW_G_18536	mRNA	3240	79	14173	-	13	1426	NA
LNC_035566	XLOC_148514	intronic_lncRNA	lncRNA	2499	186655	195602	-	13	1935	459				CAFS_LW_T_18531	CAFS_LW_G_18531	mRNA	3239	17972	25436	-	7	1293	NA
LNC_035561	XLOC_148506	intronic_lncRNA	lncRNA	2499	69216	89625	-	24	7817	525				CAFS_LW_T_18530	CAFS_LW_G_18530	mRNA	3244	2377	3220	+	2	372	NA
LNC_035560	XLOC_148506	intronic_lncRNA	lncRNA	2499	69216	89625	-	24	7976	525				CAFS_LW_T_18533	CAFS_LW_G_18533	mRNA	3245	15838	17092	+	3	329	NA
LNC_035563	XLOC_148507	lincRNA	lncRNA	2499	90694	95911	-	7	999	221				CAFS_LW_T_18532	CAFS_LW_G_18532	mRNA	223	733817	748818	+	7	2061	NA
LNC_035562	XLOC_148507	lincRNA	lncRNA	2499	90694	95863	-	5	618	198				CAFS_LW_T_18539	CAFS_LW_G_18539	mRNA	3250	2571	3254	+	2	522	NA
LNC_007599	XLOC_029912	lincRNA	lncRNA	406	52017	53563	+	2	1259	130				CAFS_LW_T_18538	CAFS_LW_G_18538	mRNA	3248	24936	28929	-	4	663	NA
LNC_007598	XLOC_029910	lincRNA	lncRNA	406	47954	49620	+	2	1637	92				CAFS_LW_T_23094	CAFS_LW_G_23094	mRNA	2932	1614	8282	+	5	669	NA
LNC_037503	XLOC_156283	antisense_lncRNA	lncRNA	2623	91261	92747	+	2	1340	92				CAFS_LW_T_23095	CAFS_LW_G_23095	mRNA	2934	54378	55625	-	2	1093	NA
LNC_007591	XLOC_029883	lincRNA	lncRNA	404	362846	364228	-	2	1142	275				CAFS_LW_T_23096	CAFS_LW_G_23096	mRNA	2937	1396	2235	+	3	468	NA
LNC_007590	XLOC_029880	intronic_lncRNA	lncRNA	404	329647	344521	-	3	682	212				CAFS_LW_T_23097	CAFS_LW_G_23097	mRNA	2940	6421	6786	-	1	366	NA
LNC_007593	XLOC_029886	lincRNA	lncRNA	404	416858	418784	-	4	1562	290				CAFS_LW_T_23090	CAFS_LW_G_23090	mRNA	2920	56938	61969	-	7	798	NA
LNC_007592	XLOC_029884	intronic_lncRNA	lncRNA	404	383055	389086	-	9	1222	239				CAFS_LW_T_23091	CAFS_LW_G_23091	mRNA	2922	23910	25926	+	3	753	NA
LNC_007595	XLOC_029891	intronic_lncRNA	lncRNA	406	2933	6953	+	6	1181	282				CAFS_LW_T_23092	CAFS_LW_G_23092	mRNA	2928	3529	14987	+	9	1517	NA
LNC_007594	XLOC_029886	lincRNA	lncRNA	404	416858	419461	-	5	1351	290				CAFS_LW_T_23093	CAFS_LW_G_23093	mRNA	2931	12892	16965	-	3	723	NA
LNC_007597	XLOC_029893	antisense_lncRNA	lncRNA	406	18574	104710	+	6	1702	259				CAFS_LW_T_23098	CAFS_LW_G_23098	mRNA	2942	40736	42309	+	5	630	NA
LNC_007596	XLOC_029893	lincRNA	lncRNA	406	18574	41806	+	4	1401	269				CAFS_LW_T_23099	CAFS_LW_G_23099	mRNA	2944	64470	65350	-	3	362	NA
LNC_003289	XLOC_012656	lincRNA	lncRNA	172	66328	66656	+	2	250	41				CAFS_LW_T_10092	CAFS_LW_G_10092	mRNA	1594	190452	201873	+	18	2582	NA
LNC_003288	XLOC_012651	lincRNA	lncRNA	172	49184	50077	+	2	871	69				CAFS_LW_T_10093	CAFS_LW_G_10093	mRNA	1595	205448	217489	-	17	3605	NA
LNC_009629	XLOC_037787	antisense_lncRNA	lncRNA	546	225180	225961	-	3	408	87				CAFS_LW_T_10090	CAFS_LW_G_10090	mRNA	1595	189878	201584	-	5	1191	NA
LNC_009628	XLOC_037778	lincRNA	lncRNA	546	91262	95608	-	2	4249	102				CAFS_LW_T_10091	CAFS_LW_G_10091	mRNA	1595	284395	287616	+	6	916	NA
LNC_003281	XLOC_012609	lincRNA	lncRNA	171	1220717	1221096	-	2	358	67				CAFS_LW_T_10096	CAFS_LW_G_10096	mRNA	1590	110762	137341	-	23	4509	NA
LNC_003280	XLOC_012606	lincRNA	lncRNA	171	1205092	1206615	-	2	1493	62				CAFS_LW_T_10097	CAFS_LW_G_10097	mRNA	153	1420390	1421910	+	5	1308	NA
LNC_003283	XLOC_012630	lincRNA	lncRNA	171	1357063	1357336	-	2	216	51				CAFS_LW_T_10094	CAFS_LW_G_10094	mRNA	153	1386039	1402491	+	10	2806	NA
LNC_003282	XLOC_012627	lincRNA	lncRNA	171	1343536	1344323	-	2	737	68				CAFS_LW_T_10095	CAFS_LW_G_10095	mRNA	1592	314992	336721	+	12	3661	NA
LNC_003285	XLOC_012643	lincRNA	lncRNA	172	19960	20715	+	2	689	65				CAFS_LW_T_10098	CAFS_LW_G_10098	mRNA	1595	172512	187379	+	17	2013	NA
LNC_003284	XLOC_012641	antisense_lncRNA	lncRNA	172	10152	13977	+	2	478	113				CAFS_LW_T_10099	CAFS_LW_G_10099	mRNA	153	1192561	1224478	-	12	3084	NA
LNC_003287	XLOC_012649	lincRNA	lncRNA	172	48401	50386	+	2	229	76				CAFS_LW_T_02228	CAFS_LW_G_02228	mRNA	577	13502	23180	-	12	1704	NA
LNC_003286	XLOC_012646	lincRNA	lncRNA	172	23514	24016	+	2	443	90				CAFS_LW_T_02229	CAFS_LW_G_02229	mRNA	64	476446	490729	-	20	2373	NA
LNC_008572	XLOC_034006	intronic_lncRNA	lncRNA	478	1239984	1240682	-	2	561	106				CAFS_LW_T_02226	CAFS_LW_G_02226	mRNA	578	42	2576	+	4	2032	NA
LNC_008573	XLOC_034015	intronic_lncRNA	lncRNA	478	1310069	1321442	-	9	4588	274				CAFS_LW_T_02227	CAFS_LW_G_02227	mRNA	576	14021	24658	-	11	1653	NA
LNC_008570	XLOC_034002	intronic_lncRNA	lncRNA	478	1204444	1208224	-	7	1789	349				CAFS_LW_T_02224	CAFS_LW_G_02224	mRNA	577	27711	41310	-	13	5408	NA
LNC_008571	XLOC_034002	intronic_lncRNA	lncRNA	478	1206725	1208150	-	3	1212	276				CAFS_LW_T_02225	CAFS_LW_G_02225	mRNA	577	10089	12399	+	7	717	NA
LNC_008576	XLOC_034018	lincRNA	lncRNA	478	1371867	1374430	-	2	249	63				CAFS_LW_T_02222	CAFS_LW_G_02222	mRNA	575	281323	295479	+	13	8226	NA
LNC_008577	XLOC_034026	lincRNA	lncRNA	480	6839	17019	+	3	10077	311				CAFS_LW_T_02223	CAFS_LW_G_02223	mRNA	575	121620	127154	+	8	1305	NA
LNC_008574	XLOC_034018	lincRNA	lncRNA	478	1355515	1374477	-	2	271	85				CAFS_LW_T_02220	CAFS_LW_G_02220	mRNA	575	146333	150186	-	3	720	NA
LNC_008575	XLOC_034018	lincRNA	lncRNA	478	1355876	1374796	-	3	1028	140				CAFS_LW_T_02221	CAFS_LW_G_02221	mRNA	575	158671	159775	-	2	678	NA
LNC_037509	XLOC_156284	intronic_lncRNA	lncRNA	2623	98296	105539	+	3	571	140				CAFS_LW_T_18399	CAFS_LW_G_18399	mRNA	3103	11465	28097	+	20	2823	NA
LNC_008578	XLOC_034026	lincRNA	lncRNA	480	10719	17019	+	3	6204	292				CAFS_LW_T_18398	CAFS_LW_G_18398	mRNA	222	236955	285906	+	6	1417	NA
LNC_008579	XLOC_034033	intronic_lncRNA	lncRNA	480	18657	21447	-	3	1596	472				CAFS_LW_T_18391	CAFS_LW_G_18391	mRNA	3097	477	4365	+	5	887	NA
LNC_037508	XLOC_156284	intronic_lncRNA	lncRNA	2623	97893	151794	+	9	1787	300				CAFS_LW_T_18390	CAFS_LW_G_18390	mRNA	3095	451	5841	+	6	1152	NA
LNC_000741	XLOC_002649	lincRNA	lncRNA	43	122409	123987	-	2	1533	199				CAFS_LW_T_18393	CAFS_LW_G_18393	mRNA	3099	22093	25310	+	4	381	NA
LNC_000740	XLOC_002630	lincRNA	lncRNA	43	403967	406553	+	3	1577	72				CAFS_LW_T_18392	CAFS_LW_G_18392	mRNA	3092	2683	30511	-	26	4271	NA
LNC_000743	XLOC_002651	lincRNA	lncRNA	43	133652	134900	-	3	1054	179				CAFS_LW_T_18395	CAFS_LW_G_18395	mRNA	3102	24	2458	+	2	2330	NA
LNC_000742	XLOC_002650	lincRNA	lncRNA	43	127478	132991	-	5	1109	240				CAFS_LW_T_18394	CAFS_LW_G_18394	mRNA	3095	25208	30629	+	5	1062	NA
LNC_000745	XLOC_002652	intronic_lncRNA	lncRNA	43	136508	143781	-	12	2442	231				CAFS_LW_T_18397	CAFS_LW_G_18397	mRNA	3098	25841	55557	+	20	2901	NA
LNC_000744	XLOC_002652	intronic_lncRNA	lncRNA	43	136508	140317	-	5	1101	219				CAFS_LW_T_18396	CAFS_LW_G_18396	mRNA	3098	1417	14084	+	17	1794	NA
LNC_000747	XLOC_002654	intronic_lncRNA	lncRNA	43	146441	147931	-	6	709	169				CAFS_LW_T_12887	CAFS_LW_G_12887	mRNA	2058	296327	301755	-	6	846	NA
LNC_000746	XLOC_002653	intronic_lncRNA	lncRNA	43	145335	146215	-	2	388	125				CAFS_LW_T_22879	CAFS_LW_G_22879	mRNA	2623	70352	89111	+	14	1935	NA
LNC_000749	XLOC_002657	intronic_lncRNA	lncRNA	43	160041	161160	-	3	907	121				CAFS_LW_T_22878	CAFS_LW_G_22878	mRNA	2622	163	1485	-	3	682	NA
LNC_000748	XLOC_002656	antisense_lncRNA	lncRNA	43	157540	158004	-	2	315	71				CAFS_LW_T_22875	CAFS_LW_G_22875	mRNA	2621	1	3131	+	4	2132	NA
LNC_005999	XLOC_023079	lincRNA	lncRNA	310	39188	47624	+	5	3794	155				CAFS_LW_T_22874	CAFS_LW_G_22874	mRNA	2618	169349	186070	+	4	603	NA
LNC_005998	XLOC_023079	lincRNA	lncRNA	310	39188	47624	+	5	3802	155				CAFS_LW_T_22877	CAFS_LW_G_22877	mRNA	2621	176857	177847	+	3	606	NA
LNC_003133	XLOC_012015	intronic_lncRNA	lncRNA	168	149962	158969	+	5	617	172				CAFS_LW_T_22876	CAFS_LW_G_22876	mRNA	2621	14890	20482	+	7	876	NA
LNC_003132	XLOC_012013	intronic_lncRNA	lncRNA	168	117778	119289	+	5	582	157				CAFS_LW_T_22871	CAFS_LW_G_22871	mRNA	2613	203550	210798	+	6	975	NA
LNC_003131	XLOC_012012	intronic_lncRNA	lncRNA	168	115374	116924	+	4	1175	154				CAFS_LW_T_22870	CAFS_LW_G_22870	mRNA	2612	94852	97325	+	3	1045	NA
LNC_003130	XLOC_011999	intronic_lncRNA	lncRNA	168	26230	36533	+	9	1671	411				CAFS_LW_T_22873	CAFS_LW_G_22873	mRNA	2616	168371	170418	+	3	687	NA
LNC_003137	XLOC_012021	lincRNA	lncRNA	168	276353	373567	+	6	289	96				CAFS_LW_T_22872	CAFS_LW_G_22872	mRNA	2615	24974	33257	+	10	1545	NA
LNC_003136	XLOC_012018	lincRNA	lncRNA	168	214656	218785	+	4	2111	141				CAFS_LW_T_09234	CAFS_LW_G_09234	mRNA	1445	474206	489467	+	31	3168	NA
LNC_003135	XLOC_012018	lincRNA	lncRNA	168	214646	218785	+	6	1696	206				CAFS_LW_T_01428	CAFS_LW_G_01428	mRNA	470	281076	285453	+	13	1612	NA
LNC_003134	XLOC_012015	intronic_lncRNA	lncRNA	168	150592	155308	+	2	611	104				CAFS_LW_T_21063	CAFS_LW_G_21063	mRNA	1079	244143	246837	-	3	750	NA
LNC_003139	XLOC_012030	intronic_lncRNA	lncRNA	168	374924	381852	+	13	2105	288				CAFS_LW_T_21062	CAFS_LW_G_21062	mRNA	1079	239299	240200	-	2	747	NA
LNC_003138	XLOC_012030	intronic_lncRNA	lncRNA	168	374797	381852	+	11	3111	218				CAFS_LW_T_21061	CAFS_LW_G_21061	mRNA	1079	207229	208195	-	2	962	NA
LNC_009199	XLOC_036414	intronic_lncRNA	lncRNA	524	215	3725	+	4	1297	192				CAFS_LW_T_21060	CAFS_LW_G_21060	mRNA	1077	69027	70080	+	2	766	NA
LNC_009198	XLOC_036414	intronic_lncRNA	lncRNA	524	215	3725	+	4	1780	192				CAFS_LW_T_21067	CAFS_LW_G_21067	mRNA	1082	20024	29481	-	8	1602	NA
LNC_017767	XLOC_072071	intronic_lncRNA	lncRNA	1047	33210	38562	+	4	698	167				CAFS_LW_T_21066	CAFS_LW_G_21066	mRNA	1081	24774	25815	+	2	754	NA
LNC_017766	XLOC_072068	intronic_lncRNA	lncRNA	1046	77646	78914	-	3	913	148				CAFS_LW_T_21065	CAFS_LW_G_21065	mRNA	1081	12962	18303	+	2	4572	NA
LNC_017765	XLOC_072056	intronic_lncRNA	lncRNA	1046	40041	42102	-	3	205	68				CAFS_LW_T_21064	CAFS_LW_G_21064	mRNA	1080	13270	20450	-	8	1206	NA
LNC_017764	XLOC_072053	intronic_lncRNA	lncRNA	1046	28434	29028	-	3	309	102				CAFS_LW_T_21069	CAFS_LW_G_21069	mRNA	1083	223184	224779	-	8	1017	NA
LNC_017763	XLOC_072052	antisense_lncRNA	lncRNA	1046	21750	22367	-	2	417	61				CAFS_LW_T_21068	CAFS_LW_G_21068	mRNA	1083	269826	271327	+	2	646	NA
LNC_017762	XLOC_072050	antisense_lncRNA	lncRNA	1046	47757	52105	-	2	4292	129				CAFS_LW_T_11259	CAFS_LW_G_11259	mRNA	1804	87511	91338	+	7	802	NA
LNC_002428	XLOC_009219	lincRNA	lncRNA	130	920431	922173	-	2	315	100				CAFS_LW_T_11258	CAFS_LW_G_11258	mRNA	1802	148902	158008	+	11	1956	NA
LNC_002429	XLOC_009220	lincRNA	lncRNA	130	923358	928335	-	5	686	142				CAFS_LW_T_11257	CAFS_LW_G_11257	mRNA	1804	432055	449284	+	11	1983	NA
LNC_002426	XLOC_009219	lincRNA	lncRNA	130	911726	919266	-	7	1372	381				CAFS_LW_T_11256	CAFS_LW_G_11256	mRNA	164	47077	73671	-	15	2529	NA
LNC_002427	XLOC_009219	lincRNA	lncRNA	130	911726	922147	-	4	616	165				CAFS_LW_T_11255	CAFS_LW_G_11255	mRNA	1803	94200	118863	+	49	7322	NA
LNC_002424	XLOC_009215	intronic_lncRNA	lncRNA	130	890928	899558	-	4	2992	279				CAFS_LW_T_11254	CAFS_LW_G_11254	mRNA	1804	56854	68009	+	19	2672	NA
LNC_002425	XLOC_009219	lincRNA	lncRNA	130	911726	919174	-	8	1324	227				CAFS_LW_T_11253	CAFS_LW_G_11253	mRNA	1804	74942	80961	+	10	1677	NA
LNC_002422	XLOC_009210	intronic_lncRNA	lncRNA	130	853814	859220	-	2	3191	127				CAFS_LW_T_11252	CAFS_LW_G_11252	mRNA	1804	357476	364191	+	7	930	NA
LNC_002423	XLOC_009211	lincRNA	lncRNA	130	876048	881402	-	2	313	74				CAFS_LW_T_11251	CAFS_LW_G_11251	mRNA	1797	517302	554023	-	4	714	NA
LNC_002420	XLOC_009210	intronic_lncRNA	lncRNA	130	853814	858725	-	3	2495	127				CAFS_LW_T_11250	CAFS_LW_G_11250	mRNA	1804	347064	352178	+	9	1118	NA
LNC_002421	XLOC_009210	intronic_lncRNA	lncRNA	130	853814	859220	-	3	2958	127				CAFS_LW_T_07308	CAFS_LW_G_07308	mRNA	1187	215134	216307	+	3	463	NA
LNC_032032	XLOC_134433	antisense_lncRNA	lncRNA	2235	39126	81726	-	2	405	122				CAFS_LW_T_07309	CAFS_LW_G_07309	mRNA	1187	321431	344940	+	16	3903	NA
LNC_032033	XLOC_134434	lincRNA	lncRNA	2235	42913	46084	-	2	2113	145				CAFS_LW_T_07306	CAFS_LW_G_07306	mRNA	1187	86501	101647	-	25	3629	NA
LNC_032030	XLOC_134422	lincRNA	lncRNA	2234	1	964	-	3	900	82				CAFS_LW_T_07307	CAFS_LW_G_07307	mRNA	1187	310260	313463	-	5	720	NA
LNC_032031	XLOC_134431	lincRNA	lncRNA	2235	105527	109877	+	2	4327	87				CAFS_LW_T_07304	CAFS_LW_G_07304	mRNA	1187	15702	29913	-	19	2579	NA
LNC_032036	XLOC_134449	lincRNA	lncRNA	2236	111322	140733	+	2	3110	141				CAFS_LW_T_07305	CAFS_LW_G_07305	mRNA	1170	787612	803471	-	16	1788	NA
LNC_032037	XLOC_134471	intronic_lncRNA	lncRNA	2236	46068	84702	-	2	304	101				CAFS_LW_T_07302	CAFS_LW_G_07302	mRNA	1187	77075	84178	-	13	2526	NA
LNC_032034	XLOC_134436	intronic_lncRNA	lncRNA	2235	58844	64285	-	3	2060	158				CAFS_LW_T_07303	CAFS_LW_G_07303	mRNA	1187	374336	381364	-	6	1071	NA
LNC_032035	XLOC_134438	intronic_lncRNA	lncRNA	2235	68325	92828	-	7	1640	345				CAFS_LW_T_07300	CAFS_LW_G_07300	mRNA	1187	70325	75899	+	6	927	NA
LNC_032038	XLOC_134478	intronic_lncRNA	lncRNA	2237	76	34575	+	11	2882	591				CAFS_LW_T_07301	CAFS_LW_G_07301	mRNA	1187	207268	212536	-	6	1524	NA
LNC_032039	XLOC_134478	intronic_lncRNA	lncRNA	2237	1589	34575	+	10	2762	351				CAFS_LW_T_01229	CAFS_LW_G_01229	mRNA	429	18788	35768	-	31	3721	NA
LNC_040658	XLOC_172126	lincRNA	lncRNA	3656	14	2287	+	2	2232	106				CAFS_LW_T_01228	CAFS_LW_G_01228	mRNA	429	72279	79783	-	17	2106	NA
LNC_040652	XLOC_172073	lincRNA	lncRNA	3641	3492	6213	+	2	2282	80				CAFS_LW_T_01223	CAFS_LW_G_01223	mRNA	429	276587	282404	-	10	1287	NA
LNC_036190	XLOC_150740	lincRNA	lncRNA	2527	359770	361025	-	2	467	62				CAFS_LW_T_01222	CAFS_LW_G_01222	mRNA	431	89899	97893	-	6	2911	NA
LNC_040656	XLOC_172099	antisense_lncRNA	lncRNA	3646	1828	7910	-	2	1274	245				CAFS_LW_T_01221	CAFS_LW_G_01221	mRNA	429	288825	309120	-	16	4171	NA
LNC_040654	XLOC_172078	lincRNA	lncRNA	3642	372	975	-	2	563	66				CAFS_LW_T_01220	CAFS_LW_G_01220	mRNA	429	52399	63047	-	12	1275	NA
LNC_014524	XLOC_057283	intronic_lncRNA	lncRNA	833	881774	901447	-	10	5837	204				CAFS_LW_T_01227	CAFS_LW_G_01227	mRNA	432	79442	86933	-	5	1281	NA
LNC_014525	XLOC_057290	lincRNA	lncRNA	833	952782	961896	-	2	9076	113				CAFS_LW_T_01226	CAFS_LW_G_01226	mRNA	54	168890	181296	-	10	1437	NA
LNC_014526	XLOC_057290	lincRNA	lncRNA	833	952782	961954	-	2	9133	113				CAFS_LW_T_01225	CAFS_LW_G_01225	mRNA	429	65300	70392	+	14	1663	NA
LNC_014527	XLOC_057314	intronic_lncRNA	lncRNA	833	1074125	1080268	-	2	1135	151				CAFS_LW_T_01224	CAFS_LW_G_01224	mRNA	429	50275	50796	+	1	522	NA
LNC_014520	XLOC_057275	lincRNA	lncRNA	833	803431	804692	-	2	1222	88				CAFS_LW_T_03232	CAFS_LW_G_03232	mRNA	76	386966	394309	+	6	2525	NA
LNC_014521	XLOC_057280	intronic_lncRNA	lncRNA	833	838009	842172	-	3	1472	178				CAFS_LW_T_06605	CAFS_LW_G_06605	mRNA	1087	101447	115884	+	10	1233	NA
LNC_014522	XLOC_057282	intronic_lncRNA	lncRNA	833	848111	881593	-	9	2446	323				CAFS_LW_T_06606	CAFS_LW_G_06606	mRNA	1083	53752	67558	-	6	839	NA
LNC_014523	XLOC_057283	intronic_lncRNA	lncRNA	833	881774	901447	-	9	5723	178				CAFS_LW_T_11604	CAFS_LW_G_11604	mRNA	1849	629255	632484	+	7	1160	NA
LNC_014528	XLOC_057314	intronic_lncRNA	lncRNA	833	1077814	1084280	-	3	2905	119				CAFS_LW_T_03231	CAFS_LW_G_03231	mRNA	693	349943	367289	+	18	2676	NA
LNC_014529	XLOC_057314	intronic_lncRNA	lncRNA	833	1081906	1084280	-	2	1482	100				CAFS_LW_T_11605	CAFS_LW_G_11605	mRNA	1849	251169	258475	+	20	2335	NA
LNC_010234	XLOC_040190	lincRNA	lncRNA	585	269263	274812	-	2	5379	161				CAFS_LW_T_06600	CAFS_LW_G_06600	mRNA	1083	14423	121438	-	15	1781	NA
LNC_010235	XLOC_040192	lincRNA	lncRNA	585	275883	282075	-	2	6171	186				CAFS_LW_T_11606	CAFS_LW_G_11606	mRNA	1849	266840	271521	+	4	1225	NA
LNC_010236	XLOC_040193	lincRNA	lncRNA	585	337913	342456	-	2	1805	130				CAFS_LW_T_06601	CAFS_LW_G_06601	mRNA	1085	86955	89851	+	2	2442	NA
LNC_010237	XLOC_040196	intronic_lncRNA	lncRNA	585	300341	305403	-	6	2301	156				CAFS_LW_T_11607	CAFS_LW_G_11607	mRNA	1849	449918	475943	-	25	2664	NA
LNC_010230	XLOC_040187	lincRNA	lncRNA	585	263697	266158	-	2	2437	127				CAFS_LW_T_06602	CAFS_LW_G_06602	mRNA	1085	206605	209980	+	4	324	NA
LNC_010231	XLOC_040189	lincRNA	lncRNA	585	267742	269183	-	3	1381	78				CAFS_LW_T_20514	CAFS_LW_G_20514	mRNA	719	655399	656437	-	4	567	NA
LNC_001199	XLOC_004473	antisense_lncRNA	lncRNA	68	1095349	1097409	+	2	1985	118				CAFS_LW_T_06603	CAFS_LW_G_06603	mRNA	1086	17956	22580	+	9	771	NA
LNC_001198	XLOC_004470	intronic_lncRNA	lncRNA	68	1087310	1088620	+	2	1216	138				CAFS_LW_T_11601	CAFS_LW_G_11601	mRNA	1849	229655	247993	+	21	4092	NA
LNC_001197	XLOC_004467	lincRNA	lncRNA	68	1077715	1082023	+	2	427	60				CAFS_LW_T_11602	CAFS_LW_G_11602	mRNA	1847	682162	707944	+	21	2997	NA
LNC_001196	XLOC_004443	lincRNA	lncRNA	68	892197	892807	+	2	457	79				CAFS_LW_T_11603	CAFS_LW_G_11603	mRNA	1849	248454	250006	-	3	423	NA
LNC_001195	XLOC_004442	lincRNA	lncRNA	68	866440	933910	+	2	2166	133				CAFS_LW_T_05216	CAFS_LW_G_05216	mRNA	920	188800	202020	-	3	966	NA
LNC_001194	XLOC_004438	intronic_lncRNA	lncRNA	68	852394	858592	+	10	1105	259				CAFS_LW_T_05217	CAFS_LW_G_05217	mRNA	920	12858	19090	-	7	2391	NA
LNC_001193	XLOC_004435	lincRNA	lncRNA	68	838582	839108	+	2	498	66				CAFS_LW_T_05214	CAFS_LW_G_05214	mRNA	89	268600	275338	+	9	1221	NA
LNC_001192	XLOC_004433	lincRNA	lncRNA	68	800953	801843	+	3	843	138				CAFS_LW_T_05215	CAFS_LW_G_05215	mRNA	920	99216	105575	-	7	1080	NA
LNC_001191	XLOC_004415	antisense_lncRNA	lncRNA	68	603719	608797	+	2	3981	356				CAFS_LW_T_05212	CAFS_LW_G_05212	mRNA	918	327798	347557	+	14	2529	NA
LNC_001190	XLOC_004412	lincRNA	lncRNA	68	583453	588549	+	2	4973	120				CAFS_LW_T_05213	CAFS_LW_G_05213	mRNA	920	118936	125803	-	10	1833	NA
LNC_037017	XLOC_154014	intronic_lncRNA	lncRNA	2579	452535	455183	+	2	970	192				CAFS_LW_T_05210	CAFS_LW_G_05210	mRNA	918	523499	534436	-	17	2420	NA
LNC_037016	XLOC_154014	intronic_lncRNA	lncRNA	2579	415405	455183	+	4	1181	329				CAFS_LW_T_05211	CAFS_LW_G_05211	mRNA	920	6720	81476	+	2	4548	NA
LNC_037015	XLOC_154013	antisense_lncRNA	lncRNA	2579	398144	409260	+	2	291	76				CAFS_LW_T_05218	CAFS_LW_G_05218	mRNA	920	348314	354682	+	10	1125	NA
LNC_037014	XLOC_153996	lincRNA	lncRNA	2579	190188	190973	+	2	624	90				CAFS_LW_T_05219	CAFS_LW_G_05219	mRNA	920	273490	307242	+	7	5391	NA
LNC_037013	XLOC_153993	lincRNA	lncRNA	2579	182602	183808	+	2	1085	156				CAFS_LW_T_15969	CAFS_LW_G_15969	mRNA	2501	258371	269779	-	4	1658	NA
LNC_030040	XLOC_126158	intronic_lncRNA	lncRNA	2053	7762	21043	-	6	2059	200				CAFS_LW_T_15968	CAFS_LW_G_15968	mRNA	2501	270697	272854	-	6	921	NA
LNC_037011	XLOC_153990	intronic_lncRNA	lncRNA	2579	224511	230082	+	5	897	198				CAFS_LW_T_15965	CAFS_LW_G_15965	mRNA	2501	211192	235265	+	8	2449	NA
LNC_037010	XLOC_153990	antisense_lncRNA	lncRNA	2579	201846	230082	+	4	763	153				CAFS_LW_T_15964	CAFS_LW_G_15964	mRNA	2501	75236	77160	-	5	1016	NA
LNC_033075	XLOC_138727	antisense_lncRNA	lncRNA	2340	412316	428128	-	3	704	123				CAFS_LW_T_15967	CAFS_LW_G_15967	mRNA	2501	59007	66345	-	10	1347	NA
LNC_033074	XLOC_138727	antisense_lncRNA	lncRNA	2340	411379	428128	-	4	587	123				CAFS_LW_T_15966	CAFS_LW_G_15966	mRNA	2501	68926	71770	+	5	901	NA
LNC_033077	XLOC_138736	lincRNA	lncRNA	2340	503811	517987	-	3	485	161				CAFS_LW_T_15961	CAFS_LW_G_15961	mRNA	2500	242176	285818	+	24	3226	NA
LNC_033076	XLOC_138728	intronic_lncRNA	lncRNA	2340	432927	435413	-	3	892	63				CAFS_LW_T_15960	CAFS_LW_G_15960	mRNA	194	251779	263854	-	7	918	NA
LNC_033071	XLOC_138720	intronic_lncRNA	lncRNA	2340	312518	321939	-	4	282	94				CAFS_LW_T_15963	CAFS_LW_G_15963	mRNA	2500	436971	447369	-	12	2329	NA
LNC_033070	XLOC_138710	lincRNA	lncRNA	2340	172592	173110	-	2	453	94				CAFS_LW_T_15962	CAFS_LW_G_15962	mRNA	2501	31583	33520	-	4	693	NA
LNC_033073	XLOC_138726	intronic_lncRNA	lncRNA	2340	381302	400814	-	6	1282	326				CAFS_LW_T_14618	CAFS_LW_G_14618	mRNA	2356	30540	34033	-	6	498	NA
LNC_033072	XLOC_138724	intronic_lncRNA	lncRNA	2340	358995	374357	-	3	338	78				CAFS_LW_T_14619	CAFS_LW_G_14619	mRNA	2356	35560	38883	+	3	1471	NA
LNC_033079	XLOC_138743	lincRNA	lncRNA	2341	7741	15026	+	2	7229	177				CAFS_LW_T_18721	CAFS_LW_G_18721	mRNA	3698	401	6655	+	8	1114	NA
LNC_033078	XLOC_138742	lincRNA	lncRNA	2341	2563	37069	+	2	1657	145				CAFS_LW_T_14614	CAFS_LW_G_14614	mRNA	2356	2900	4770	-	8	1360	NA
LNC_031399	XLOC_131893	intronic_lncRNA	lncRNA	2169	167586	175856	+	11	1369	224				CAFS_LW_T_14615	CAFS_LW_G_14615	mRNA	2354	237	15406	-	10	3027	NA
LNC_038699	XLOC_161698	lincRNA	lncRNA	2756	3976	5520	+	2	762	82				CAFS_LW_T_14616	CAFS_LW_G_14616	mRNA	2354	52669	66623	-	14	2204	NA
LNC_016968	XLOC_068260	lincRNA	lncRNA	989	27718	28782	+	2	669	134				CAFS_LW_T_14617	CAFS_LW_G_14617	mRNA	2353	38272	47072	-	5	2199	NA
LNC_016969	XLOC_068265	intronic_lncRNA	lncRNA	989	90070	101818	+	6	3522	206				CAFS_LW_T_14610	CAFS_LW_G_14610	mRNA	2355	8165	8957	-	4	463	NA
LNC_016966	XLOC_068259	intronic_lncRNA	lncRNA	989	18552	27205	+	4	765	138				CAFS_LW_T_14611	CAFS_LW_G_14611	mRNA	2352	36881	54618	-	8	662	NA
LNC_016967	XLOC_068260	lincRNA	lncRNA	989	27653	29540	+	3	580	109				CAFS_LW_T_14612	CAFS_LW_G_14612	mRNA	186	1504096	1505663	+	6	930	NA
LNC_016964	XLOC_068255	lincRNA	lncRNA	988	1024736	1025862	-	2	207	49				CAFS_LW_T_14613	CAFS_LW_G_14613	mRNA	2355	49014	60615	+	7	3694	NA
LNC_016965	XLOC_068259	intronic_lncRNA	lncRNA	989	18502	23777	+	3	644	100				CAFS_LW_T_13497	CAFS_LW_G_13497	mRNA	2154	60597	77346	+	18	2533	NA
LNC_016962	XLOC_068241	lincRNA	lncRNA	988	956171	960899	-	2	616	96				CAFS_LW_T_13496	CAFS_LW_G_13496	mRNA	2154	319055	323388	+	4	2514	NA
LNC_016963	XLOC_068253	lincRNA	lncRNA	988	1016333	1017852	-	2	747	83				CAFS_LW_T_13495	CAFS_LW_G_13495	mRNA	2154	333389	334674	+	3	764	NA
LNC_016960	XLOC_068238	intronic_lncRNA	lncRNA	988	927611	937584	-	5	2845	305				CAFS_LW_T_13494	CAFS_LW_G_13494	mRNA	2154	291613	293394	-	3	955	NA
LNC_016961	XLOC_068238	intronic_lncRNA	lncRNA	988	927611	939687	-	6	2118	329				CAFS_LW_T_13493	CAFS_LW_G_13493	mRNA	2154	295920	299083	-	7	602	NA
LNC_032752	XLOC_137561	lincRNA	lncRNA	2311	6805	7727	+	2	902	135				CAFS_LW_T_13492	CAFS_LW_G_13492	mRNA	2140	261269	265367	-	7	2016	NA
LNC_034418	XLOC_143966	lincRNA	lncRNA	2459	306274	310413	-	2	4062	162				CAFS_LW_T_13491	CAFS_LW_G_13491	mRNA	2154	40630	43779	-	3	1860	NA
LNC_034419	XLOC_143966	lincRNA	lncRNA	2459	306274	310413	-	3	4015	163				CAFS_LW_T_13490	CAFS_LW_G_13490	mRNA	2154	4913	5585	-	2	558	NA
LNC_034412	XLOC_143966	lincRNA	lncRNA	2459	306274	310413	-	2	4066	155				CAFS_LW_T_13499	CAFS_LW_G_13499	mRNA	2154	329075	331917	-	3	2158	NA
LNC_034413	XLOC_143966	lincRNA	lncRNA	2459	306274	310413	-	2	4063	154				CAFS_LW_T_13498	CAFS_LW_G_13498	mRNA	2154	343132	346318	-	3	912	NA
LNC_034410	XLOC_143964	intronic_lncRNA	lncRNA	2459	290249	293407	-	2	746	215				CAFS_LW_T_18727	CAFS_LW_G_18727	mRNA	3726	216	4403	+	4	797	NA
LNC_034195	XLOC_143187	lincRNA	lncRNA	2456	460395	463396	+	2	2962	133				CAFS_LW_T_12726	CAFS_LW_G_12726	mRNA	2039	3584	5100	+	2	1412	NA
LNC_034416	XLOC_143966	lincRNA	lncRNA	2459	306274	310413	-	2	4061	140				CAFS_LW_T_12727	CAFS_LW_G_12727	mRNA	2036	87092	100411	-	11	2109	NA
LNC_034417	XLOC_143966	lincRNA	lncRNA	2459	306274	310413	-	2	4061	140				CAFS_LW_T_12724	CAFS_LW_G_12724	mRNA	2041	8101	8912	+	1	812	NA
LNC_034414	XLOC_143966	lincRNA	lncRNA	2459	306274	310413	-	2	4064	141				CAFS_LW_T_12725	CAFS_LW_G_12725	mRNA	2036	83134	86544	-	5	825	NA
LNC_034415	XLOC_143966	lincRNA	lncRNA	2459	306274	310413	-	2	4062	162				CAFS_LW_T_12722	CAFS_LW_G_12722	mRNA	2033	186895	215802	-	23	3243	NA
LNC_030528	XLOC_128282	lincRNA	lncRNA	2094	179630	183871	+	4	4152	112				CAFS_LW_T_12723	CAFS_LW_G_12723	mRNA	2036	47467	52432	+	6	2020	NA
LNC_030529	XLOC_128282	lincRNA	lncRNA	2094	179787	183871	+	4	3263	112				CAFS_LW_T_12720	CAFS_LW_G_12720	mRNA	2031	152553	169708	+	12	1620	NA
LNC_030522	XLOC_128251	lincRNA	lncRNA	2093	2512	4248	+	2	1633	72				CAFS_LW_T_12721	CAFS_LW_G_12721	mRNA	2036	56737	78210	-	14	3417	NA
LNC_030523	XLOC_128251	lincRNA	lncRNA	2093	2522	4248	+	2	1519	72				CAFS_LW_T_12728	CAFS_LW_G_12728	mRNA	2041	56246	62409	-	3	3475	NA
LNC_030520	XLOC_128225	intronic_lncRNA	lncRNA	2090	178108	184875	-	5	445	147				CAFS_LW_T_12729	CAFS_LW_G_12729	mRNA	2041	124397	128991	-	5	1934	NA
LNC_030521	XLOC_128250	lincRNA	lncRNA	2092	18787	23069	-	2	441	66				CAFS_LW_T_16616	CAFS_LW_G_16616	mRNA	2561	27077	31788	+	5	2113	NA
LNC_030526	XLOC_128279	intronic_lncRNA	lncRNA	2094	148171	154176	+	9	1983	298				CAFS_LW_T_16617	CAFS_LW_G_16617	mRNA	2561	120905	127405	+	9	1405	NA
LNC_030527	XLOC_128279	intronic_lncRNA	lncRNA	2094	148648	154176	+	9	1503	297				CAFS_LW_T_16614	CAFS_LW_G_16614	mRNA	2561	238070	248088	-	9	2561	NA
LNC_030524	XLOC_128253	lincRNA	lncRNA	2093	2588	4269	-	2	1474	72				CAFS_LW_T_16615	CAFS_LW_G_16615	mRNA	2561	72198	103659	-	25	4107	NA
LNC_030525	XLOC_128267	intronic_lncRNA	lncRNA	2094	68627	81548	+	3	692	166				CAFS_LW_T_16612	CAFS_LW_G_16612	mRNA	2561	136653	144397	-	12	1260	NA
LNC_040700	XLOC_172390	intronic_lncRNA	lncRNA	3731	1637	6136	+	6	2403	108				CAFS_LW_T_16613	CAFS_LW_G_16613	mRNA	2561	948	39054	-	12	1227	NA
LNC_039305	XLOC_164381	lincRNA	lncRNA	2858	11280	12528	-	2	625	77				CAFS_LW_T_16610	CAFS_LW_G_16610	mRNA	2557	110613	126704	-	19	2558	NA
LNC_039304	XLOC_164381	lincRNA	lncRNA	2858	11280	12077	-	2	712	87				CAFS_LW_T_16611	CAFS_LW_G_16611	mRNA	2560	191510	204465	+	15	2697	NA
LNC_039307	XLOC_164421	lincRNA	lncRNA	2860	19123	24692	+	3	5498	148				CAFS_LW_T_16618	CAFS_LW_G_16618	mRNA	2561	174334	187070	+	13	1778	NA
LNC_020260	XLOC_083446	intronic_lncRNA	lncRNA	1231	374636	379042	+	3	440	146				CAFS_LW_T_16619	CAFS_LW_G_16619	mRNA	2561	145324	146409	+	6	512	NA
LNC_020261	XLOC_083447	intronic_lncRNA	lncRNA	1231	380282	383690	+	2	582	194				CAFS_LW_T_06176	CAFS_LW_G_06176	mRNA	1025	982322	988629	+	7	1551	NA
LNC_020262	XLOC_083452	antisense_lncRNA	lncRNA	1231	403765	406190	+	2	429	143				CAFS_LW_T_06177	CAFS_LW_G_06177	mRNA	1025	976097	980851	-	4	2662	NA
LNC_020263	XLOC_083492	intronic_lncRNA	lncRNA	1231	353396	357418	-	3	394	130				CAFS_LW_T_06174	CAFS_LW_G_06174	mRNA	1025	1019946	1022659	+	3	665	NA
LNC_020264	XLOC_083502	lincRNA	lncRNA	1231	478102	479285	-	2	1097	96				CAFS_LW_T_06175	CAFS_LW_G_06175	mRNA	1025	1079053	1080980	+	4	480	NA
LNC_020265	XLOC_083502	lincRNA	lncRNA	1231	478102	481153	-	2	2964	96				CAFS_LW_T_06172	CAFS_LW_G_06172	mRNA	1025	1036740	1037756	+	4	372	NA
LNC_020266	XLOC_083523	antisense_lncRNA	lncRNA	1233	6852	9222	+	2	254	82				CAFS_LW_T_06173	CAFS_LW_G_06173	mRNA	1025	1074352	1078380	-	7	2587	NA
LNC_020267	XLOC_083524	intronic_lncRNA	lncRNA	1233	7050	10074	+	3	290	96				CAFS_LW_T_06170	CAFS_LW_G_06170	mRNA	1025	1040791	1048006	-	5	1609	NA
LNC_020268	XLOC_083525	intronic_lncRNA	lncRNA	1233	12871	13254	+	2	233	73				CAFS_LW_T_06171	CAFS_LW_G_06171	mRNA	1025	289482	309238	+	24	2511	NA
LNC_020269	XLOC_083527	antisense_lncRNA	lncRNA	1233	25394	26187	+	2	549	68				CAFS_LW_T_06178	CAFS_LW_G_06178	mRNA	1025	1023567	1032000	-	4	2962	NA
LNC_013259	XLOC_052326	antisense_lncRNA	lncRNA	760	145723	146616	+	2	438	84				CAFS_LW_T_06179	CAFS_LW_G_06179	mRNA	102	98001	103596	+	4	792	NA
LNC_013258	XLOC_052326	antisense_lncRNA	lncRNA	760	145723	146616	+	3	438	69				CAFS_LW_T_00633	CAFS_LW_G_00633	mRNA	353	997353	1012896	+	20	4121	NA
LNC_013253	XLOC_052299	intronic_lncRNA	lncRNA	760	2382	9160	+	6	1052	281				CAFS_LW_T_00632	CAFS_LW_G_00632	mRNA	353	1244706	1252822	-	7	3410	NA
LNC_013252	XLOC_052298	antisense_lncRNA	lncRNA	760	5	1286	+	2	375	124				CAFS_LW_T_00631	CAFS_LW_G_00631	mRNA	353	1100243	1107247	+	9	1335	NA
LNC_013251	XLOC_052288	intronic_lncRNA	lncRNA	759	203835	207758	-	5	927	251				CAFS_LW_T_00630	CAFS_LW_G_00630	mRNA	353	1256738	1258817	-	5	1203	NA
LNC_013250	XLOC_052282	lincRNA	lncRNA	759	172809	174854	-	2	2025	358				CAFS_LW_T_00637	CAFS_LW_G_00637	mRNA	353	1117598	1172954	-	18	2377	NA
LNC_013257	XLOC_052324	lincRNA	lncRNA	760	141729	143772	+	2	1903	92				CAFS_LW_T_00636	CAFS_LW_G_00636	mRNA	353	1470540	1473699	+	2	1515	NA
LNC_013256	XLOC_052316	lincRNA	lncRNA	760	124892	128675	+	3	318	75				CAFS_LW_T_00635	CAFS_LW_G_00635	mRNA	350	320114	326041	+	12	1743	NA
LNC_013255	XLOC_052303	lincRNA	lncRNA	760	51817	52652	+	2	798	81				CAFS_LW_T_00634	CAFS_LW_G_00634	mRNA	353	1384135	1388527	-	5	1173	NA
LNC_013254	XLOC_052300	intronic_lncRNA	lncRNA	760	12684	15724	+	2	1423	342				CAFS_LW_T_00639	CAFS_LW_G_00639	mRNA	353	1443517	1458265	+	5	2601	NA
LNC_040706	XLOC_172408	lincRNA	lncRNA	3738	351	3276	-	3	596	67				CAFS_LW_T_00638	CAFS_LW_G_00638	mRNA	353	1459584	1466787	-	11	1101	NA
LNC_041187	XLOC_175598	lincRNA	lncRNA	6152	316	1056	-	2	664	102				CAFS_LW_T_09911	CAFS_LW_G_09911	mRNA	1565	197875	200809	-	3	381	NA
LNC_040288	XLOC_170292	antisense_lncRNA	lncRNA	3291	16602	17001	+	2	270	83				CAFS_LW_T_09910	CAFS_LW_G_09910	mRNA	1566	1515	26485	-	18	2637	NA
LNC_040289	XLOC_170299	intronic_lncRNA	lncRNA	3293	2519	14075	+	8	690	210				CAFS_LW_T_09913	CAFS_LW_G_09913	mRNA	1565	118708	128436	+	8	1038	NA
LNC_040284	XLOC_170258	lincRNA	lncRNA	3286	7231	9095	-	2	1573	73				CAFS_LW_T_09912	CAFS_LW_G_09912	mRNA	1565	106016	116898	-	8	1998	NA
LNC_040285	XLOC_170259	lincRNA	lncRNA	3286	9162	18563	-	4	7438	117				CAFS_LW_T_09915	CAFS_LW_G_09915	mRNA	153	632637	636577	+	5	966	NA
LNC_040286	XLOC_170259	lincRNA	lncRNA	3286	9162	18563	-	4	7463	125				CAFS_LW_T_09914	CAFS_LW_G_09914	mRNA	1565	217709	226045	-	10	1442	NA
LNC_040287	XLOC_170263	lincRNA	lncRNA	3287	5626	6621	+	2	940	125				CAFS_LW_T_09917	CAFS_LW_G_09917	mRNA	1565	74264	90446	-	12	1464	NA
LNC_040280	XLOC_170236	intronic_lncRNA	lncRNA	3284	370	2000	-	3	328	91				CAFS_LW_T_09916	CAFS_LW_G_09916	mRNA	1567	8492	14976	-	12	2028	NA
LNC_040281	XLOC_170237	intronic_lncRNA	lncRNA	3284	2961	7356	-	6	3713	271				CAFS_LW_T_09919	CAFS_LW_G_09919	mRNA	1569	44561	56828	-	11	2483	NA
LNC_040282	XLOC_170248	intronic_lncRNA	lncRNA	3285	9014	9600	-	3	428	142				CAFS_LW_T_09918	CAFS_LW_G_09918	mRNA	1565	207003	215167	-	11	1500	NA
LNC_040283	XLOC_170256	lincRNA	lncRNA	3286	1	5622	-	2	5601	177				CAFS_LW_T_13938	CAFS_LW_G_13938	mRNA	2226	121659	122942	-	1	1284	NA
LNC_013929	XLOC_055049	antisense_lncRNA	lncRNA	802	333576	336047	+	3	436	109				CAFS_LW_T_13939	CAFS_LW_G_13939	mRNA	2228	26428	195529	-	22	2330	NA
LNC_013928	XLOC_055049	intronic_lncRNA	lncRNA	802	332785	339652	+	9	2087	224				CAFS_LW_T_13934	CAFS_LW_G_13934	mRNA	2231	495	4321	-	5	1117	NA
LNC_013921	XLOC_055017	lincRNA	lncRNA	801	150764	151485	-	2	652	83				CAFS_LW_T_13935	CAFS_LW_G_13935	mRNA	2220	1134657	1151975	-	12	2679	NA
LNC_013920	XLOC_055016	intronic_lncRNA	lncRNA	801	141448	147898	-	5	578	192				CAFS_LW_T_13936	CAFS_LW_G_13936	mRNA	2226	63989	79996	+	14	2292	NA
LNC_013923	XLOC_055025	intronic_lncRNA	lncRNA	802	51840	63518	+	20	5785	441				CAFS_LW_T_13937	CAFS_LW_G_13937	mRNA	2231	77166	80434	+	3	526	NA
LNC_013922	XLOC_055025	intronic_lncRNA	lncRNA	802	51840	63518	+	20	5789	441				CAFS_LW_T_13930	CAFS_LW_G_13930	mRNA	2226	27149	41416	+	12	1554	NA
LNC_013925	XLOC_055025	lincRNA	lncRNA	802	57141	63518	+	13	4424	249				CAFS_LW_T_13931	CAFS_LW_G_13931	mRNA	2229	198	3976	+	5	584	NA
LNC_013924	XLOC_055025	lincRNA	lncRNA	802	57141	63518	+	14	4385	324				CAFS_LW_T_13932	CAFS_LW_G_13932	mRNA	2231	5966	11382	+	8	1065	NA
LNC_013927	XLOC_055043	lincRNA	lncRNA	802	256815	273742	+	13	2338	210				CAFS_LW_T_13933	CAFS_LW_G_13933	mRNA	2226	110032	121380	+	3	1493	NA
LNC_013926	XLOC_055025	lincRNA	lncRNA	802	57267	63518	+	14	4260	324				CAFS_LW_T_19932	CAFS_LW_G_19932	mRNA	312	1647388	1649545	+	2	2022	NA
LNC_040756	XLOC_172719	lincRNA	lncRNA	3852	2334	5563	-	3	2852	101				CAFS_LW_T_08351	CAFS_LW_G_08351	mRNA	120	8023	26154	-	26	3498	NA
LNC_040757	XLOC_172732	lincRNA	lncRNA	3856	3624	5238	-	2	1528	77				CAFS_LW_T_19930	CAFS_LW_G_19930	mRNA	311	505208	506512	-	2	935	NA
LNC_040754	XLOC_172699	lincRNA	lncRNA	3842	1	791	+	2	653	217				CAFS_LW_T_19931	CAFS_LW_G_19931	mRNA	311	625246	626335	-	2	1029	NA
LNC_040755	XLOC_172719	lincRNA	lncRNA	3852	2334	5563	-	2	3096	101				CAFS_LW_T_19936	CAFS_LW_G_19936	mRNA	315	106290	120111	+	9	2727	NA
LNC_040752	XLOC_172689	intronic_lncRNA	lncRNA	3838	85	4887	-	7	553	155				CAFS_LW_T_19937	CAFS_LW_G_19937	mRNA	315	131696	137505	+	3	1386	NA
LNC_040753	XLOC_172698	lincRNA	lncRNA	3841	9787	10123	-	2	301	100				CAFS_LW_T_19934	CAFS_LW_G_19934	mRNA	312	499391	502588	-	5	707	NA
LNC_040750	XLOC_172672	intronic_lncRNA	lncRNA	3833	1	4787	-	7	1577	168				CAFS_LW_T_19935	CAFS_LW_G_19935	mRNA	312	696397	697717	-	2	1158	NA
LNC_040751	XLOC_172672	intronic_lncRNA	lncRNA	3833	2009	4776	-	4	1919	168				CAFS_LW_T_08358	CAFS_LW_G_08358	mRNA	1318	50265	117330	+	7	1596	NA
LNC_040758	XLOC_172737	intronic_lncRNA	lncRNA	3858	2269	4660	-	7	966	170				CAFS_LW_T_08359	CAFS_LW_G_08359	mRNA	1321	277070	279242	-	2	1921	NA
LNC_040759	XLOC_172739	lincRNA	lncRNA	3860	4290	4931	+	3	301	99				CAFS_LW_T_19938	CAFS_LW_G_19938	mRNA	315	69002	71719	-	2	618	NA
LNC_036249	XLOC_150946	intronic_lncRNA	lncRNA	2530	261415	269002	+	3	351	61				CAFS_LW_T_19939	CAFS_LW_G_19939	mRNA	315	138320	141941	-	9	2596	NA
LNC_036248	XLOC_150941	antisense_lncRNA	lncRNA	2530	251562	256889	+	2	5204	176				CAFS_LW_T_09009	CAFS_LW_G_09009	mRNA	136	639	11291	+	9	1610	NA
LNC_036241	XLOC_150921	lincRNA	lncRNA	2530	34461	35850	+	2	1362	82				CAFS_LW_T_09008	CAFS_LW_G_09008	mRNA	1433	47237	55905	+	13	1977	NA
LNC_036240	XLOC_150921	lincRNA	lncRNA	2530	34254	35850	+	2	1571	109				CAFS_LW_T_09007	CAFS_LW_G_09007	mRNA	1434	449611	452484	+	3	2340	NA
LNC_036243	XLOC_150936	intronic_lncRNA	lncRNA	2530	124854	135750	+	6	595	153				CAFS_LW_T_09006	CAFS_LW_G_09006	mRNA	1434	24051	29410	+	8	1446	NA
LNC_036242	XLOC_150931	intronic_lncRNA	lncRNA	2530	85578	91177	+	4	688	132				CAFS_LW_T_09005	CAFS_LW_G_09005	mRNA	1434	11431	17007	+	5	1607	NA
LNC_036245	XLOC_150941	lincRNA	lncRNA	2530	239323	242212	+	6	1588	80				CAFS_LW_T_09004	CAFS_LW_G_09004	mRNA	1431	209088	213432	-	3	786	NA
LNC_036244	XLOC_150941	lincRNA	lncRNA	2530	239323	242212	+	4	1718	94				CAFS_LW_T_09003	CAFS_LW_G_09003	mRNA	1433	89514	117538	+	7	1420	NA
LNC_019448	XLOC_079604	intronic_lncRNA	lncRNA	1172	40046	50524	+	8	1768	440				CAFS_LW_T_09002	CAFS_LW_G_09002	mRNA	1431	667359	721822	-	27	3440	NA
LNC_019449	XLOC_079606	lincRNA	lncRNA	1172	59254	61118	+	2	1689	141				CAFS_LW_T_09001	CAFS_LW_G_09001	mRNA	1434	1030	2938	-	4	498	NA
LNC_019444	XLOC_079594	intronic_lncRNA	lncRNA	1171	382659	389442	-	10	1782	272				CAFS_LW_T_09000	CAFS_LW_G_09000	mRNA	1431	581443	634353	+	39	5141	NA
LNC_019445	XLOC_079598	intronic_lncRNA	lncRNA	1171	472277	477325	-	4	300	99				CAFS_LW_T_21261	CAFS_LW_G_21261	mRNA	1234	130344	137821	+	5	930	NA
LNC_019446	XLOC_079600	intronic_lncRNA	lncRNA	1171	491371	493006	-	3	457	152				CAFS_LW_T_21260	CAFS_LW_G_21260	mRNA	1234	7558	13602	+	3	4248	NA
LNC_019447	XLOC_079604	intronic_lncRNA	lncRNA	1172	32309	50524	+	10	3564	485				CAFS_LW_T_21263	CAFS_LW_G_21263	mRNA	1240	26107	34967	+	4	6615	NA
LNC_019440	XLOC_079587	intronic_lncRNA	lncRNA	1171	327659	328804	-	4	306	101				CAFS_LW_T_21262	CAFS_LW_G_21262	mRNA	1238	214377	215494	+	2	1008	NA
LNC_019441	XLOC_079588	lincRNA	lncRNA	1171	332365	351665	-	2	359	54				CAFS_LW_T_21265	CAFS_LW_G_21265	mRNA	1240	26199	26555	-	1	357	NA
LNC_019442	XLOC_079589	lincRNA	lncRNA	1171	351740	352560	-	2	785	54				CAFS_LW_T_21264	CAFS_LW_G_21264	mRNA	1240	219727	225915	+	4	492	NA
LNC_019443	XLOC_079591	intronic_lncRNA	lncRNA	1171	365036	368788	-	6	635	205				CAFS_LW_T_21267	CAFS_LW_G_21267	mRNA	1241	7818	8174	+	1	357	NA
LNC_011273	XLOC_044292	lincRNA	lncRNA	655	73460	77814	+	5	4206	119				CAFS_LW_T_21266	CAFS_LW_G_21266	mRNA	1240	49661	50470	-	2	747	NA
LNC_011272	XLOC_044287	lincRNA	lncRNA	655	44620	45049	+	2	333	56				CAFS_LW_T_21269	CAFS_LW_G_21269	mRNA	1242	98727	105234	-	6	864	NA
LNC_011271	XLOC_044284	lincRNA	lncRNA	655	20539	20943	+	2	382	95				CAFS_LW_T_21268	CAFS_LW_G_21268	mRNA	1242	5092	8522	+	4	687	NA
LNC_011270	XLOC_044283	lincRNA	lncRNA	655	12081	49390	+	2	1846	332				CAFS_LW_T_22790	CAFS_LW_G_22790	mRNA	2536	159996	161372	+	3	724	NA
LNC_011277	XLOC_044313	intronic_lncRNA	lncRNA	655	318057	334848	+	9	2779	198				CAFS_LW_T_22791	CAFS_LW_G_22791	mRNA	2537	191709	192750	+	2	754	NA
LNC_011276	XLOC_044313	intronic_lncRNA	lncRNA	655	318057	334848	+	10	2800	205				CAFS_LW_T_22792	CAFS_LW_G_22792	mRNA	2537	258675	271320	+	5	1316	NA
LNC_011275	XLOC_044292	lincRNA	lncRNA	655	73641	82134	+	2	1900	297				CAFS_LW_T_22793	CAFS_LW_G_22793	mRNA	2538	14358	114322	+	44	6445	NA
LNC_011274	XLOC_044292	lincRNA	lncRNA	655	73460	77814	+	3	4298	119				CAFS_LW_T_22794	CAFS_LW_G_22794	mRNA	2538	307218	307807	-	2	387	NA
LNC_011279	XLOC_044320	lincRNA	lncRNA	655	402018	417544	+	4	4791	140				CAFS_LW_T_22795	CAFS_LW_G_22795	mRNA	2540	190813	199309	+	4	411	NA
LNC_011278	XLOC_044317	lincRNA	lncRNA	655	380598	381443	+	2	372	61				CAFS_LW_T_22796	CAFS_LW_G_22796	mRNA	2541	299588	315392	+	11	1929	NA
LNC_009528	XLOC_037390	lincRNA	lncRNA	538	8828	9591	+	2	712	83				CAFS_LW_T_22797	CAFS_LW_G_22797	mRNA	2542	13915	19704	-	4	1101	NA
LNC_009529	XLOC_037393	intronic_lncRNA	lncRNA	538	32702	35610	+	4	600	131				CAFS_LW_T_22798	CAFS_LW_G_22798	mRNA	2543	5442	6701	-	3	954	NA
LNC_038157	XLOC_159102	lincRNA	lncRNA	2684	154272	155450	-	2	1139	74				CAFS_LW_T_22799	CAFS_LW_G_22799	mRNA	2545	1823	6338	-	4	780	NA
LNC_031316	XLOC_131380	lincRNA	lncRNA	2158	83417	88542	-	4	5031	151				CAFS_LW_T_16492	CAFS_LW_G_16492	mRNA	2546	56331	97941	-	29	2811	NA
LNC_031317	XLOC_131382	intronic_lncRNA	lncRNA	2158	132895	139722	-	7	1984	198				CAFS_LW_T_16493	CAFS_LW_G_16493	mRNA	2545	269837	274978	+	11	1675	NA
LNC_024174	XLOC_100696	lincRNA	lncRNA	1519	228747	230178	+	2	1321	90				CAFS_LW_T_16498	CAFS_LW_G_16498	mRNA	2548	47773	59512	+	8	2056	NA
LNC_024175	XLOC_100697	lincRNA	lncRNA	1519	289097	293428	+	2	2242	112				CAFS_LW_T_15612	CAFS_LW_G_15612	mRNA	2477	200404	207514	-	15	1675	NA
LNC_024176	XLOC_100704	lincRNA	lncRNA	1519	352504	353019	+	2	491	71				CAFS_LW_T_04325	CAFS_LW_G_04325	mRNA	828	989199	992412	-	11	1697	NA
LNC_024177	XLOC_100707	intronic_lncRNA	lncRNA	1519	355038	356320	+	4	517	166				CAFS_LW_T_04324	CAFS_LW_G_04324	mRNA	828	213972	248431	+	20	4753	NA
LNC_024170	XLOC_100692	lincRNA	lncRNA	1519	184501	196755	+	3	12016	158				CAFS_LW_T_04327	CAFS_LW_G_04327	mRNA	828	429223	488735	+	14	2316	NA
LNC_012928	XLOC_050980	intronic_lncRNA	lncRNA	740	251793	252785	+	4	609	101				CAFS_LW_T_04326	CAFS_LW_G_04326	mRNA	826	10071	29894	+	23	3152	NA
LNC_024172	XLOC_100694	lincRNA	lncRNA	1519	209324	210681	+	2	1299	89				CAFS_LW_T_04321	CAFS_LW_G_04321	mRNA	829	177	12096	-	10	998	NA
LNC_024173	XLOC_100695	lincRNA	lncRNA	1519	220747	223624	+	2	2050	100				CAFS_LW_T_04320	CAFS_LW_G_04320	mRNA	829	48177	50959	-	4	636	NA
LNC_041182	XLOC_175590	lincRNA	lncRNA	6139	1	1259	+	2	1184	89				CAFS_LW_T_04323	CAFS_LW_G_04323	mRNA	829	33964	39920	+	4	475	NA
LNC_012929	XLOC_050984	lincRNA	lncRNA	740	264879	267158	+	2	1974	128				CAFS_LW_T_04322	CAFS_LW_G_04322	mRNA	76	354862	355633	-	2	659	NA
LNC_024178	XLOC_100709	intronic_lncRNA	lncRNA	1519	367290	369301	+	2	326	108				CAFS_LW_T_04329	CAFS_LW_G_04329	mRNA	829	308644	309472	-	2	450	NA
LNC_024179	XLOC_100710	intronic_lncRNA	lncRNA	1519	375300	385844	+	4	413	137				CAFS_LW_T_04328	CAFS_LW_G_04328	mRNA	828	247450	249888	-	4	1226	NA
LNC_038869	XLOC_162418	intronic_lncRNA	lncRNA	2781	36415	39938	+	2	1790	188				CAFS_LW_T_19069	CAFS_LW_G_19069	mRNA	245	201791	257511	-	36	11114	NA
LNC_038868	XLOC_162418	intronic_lncRNA	lncRNA	2781	23846	39938	+	10	2727	430				CAFS_LW_T_21178	CAFS_LW_G_21178	mRNA	1170	185852	188082	-	3	519	NA
LNC_028844	XLOC_121127	antisense_lncRNA	lncRNA	1940	301238	302266	-	2	997	98				CAFS_LW_T_13000	CAFS_LW_G_13000	mRNA	2073	493348	501679	+	15	3833	NA
LNC_028845	XLOC_121130	intronic_lncRNA	lncRNA	1940	353338	357659	-	6	808	269				CAFS_LW_T_22248	CAFS_LW_G_22248	mRNA	2061	100960	104131	+	5	642	NA
LNC_028846	XLOC_121132	lincRNA	lncRNA	1940	398160	404336	-	3	684	113				CAFS_LW_T_22249	CAFS_LW_G_22249	mRNA	2063	148286	154488	-	5	1242	NA
LNC_028847	XLOC_121135	intronic_lncRNA	lncRNA	1940	414446	415774	-	3	454	132				CAFS_LW_T_13001	CAFS_LW_G_13001	mRNA	2073	47709	63933	+	19	1989	NA
LNC_028840	XLOC_121099	lincRNA	lncRNA	1940	680378	684979	+	2	2932	456				CAFS_LW_T_22242	CAFS_LW_G_22242	mRNA	2058	803808	828328	-	20	2463	NA
LNC_028841	XLOC_121117	intronic_lncRNA	lncRNA	1940	199066	233145	-	16	2266	227				CAFS_LW_T_22243	CAFS_LW_G_22243	mRNA	2060	47983	73140	+	8	1155	NA
LNC_028842	XLOC_121117	intronic_lncRNA	lncRNA	1940	228750	244579	-	10	1495	306				CAFS_LW_T_22240	CAFS_LW_G_22240	mRNA	2058	422865	428221	+	7	1468	NA
LNC_028843	XLOC_121126	intronic_lncRNA	lncRNA	1940	296931	301137	-	9	1669	479				CAFS_LW_T_22241	CAFS_LW_G_22241	mRNA	2058	556908	558586	-	2	609	NA
LNC_028848	XLOC_121139	intronic_lncRNA	lncRNA	1940	443947	445765	-	2	294	97				CAFS_LW_T_22246	CAFS_LW_G_22246	mRNA	2060	806381	808456	-	5	495	NA
LNC_028849	XLOC_121149	lincRNA	lncRNA	1940	518613	525640	-	6	1655	328				CAFS_LW_T_13002	CAFS_LW_G_13002	mRNA	2073	63692	67537	-	3	2166	NA
LNC_023746	XLOC_098862	lincRNA	lncRNA	1478	836767	839932	-	2	3141	94				CAFS_LW_T_22244	CAFS_LW_G_22244	mRNA	2060	809235	809960	+	3	402	NA
LNC_023747	XLOC_098863	lincRNA	lncRNA	1478	843931	847633	-	2	3663	112				CAFS_LW_T_22245	CAFS_LW_G_22245	mRNA	2060	762334	763832	-	2	1455	NA
LNC_023744	XLOC_098859	lincRNA	lncRNA	1478	732242	734238	-	2	1706	112				CAFS_LW_T_23119	CAFS_LW_G_23119	mRNA	3001	14219	18386	+	6	2817	NA
LNC_023745	XLOC_098860	lincRNA	lncRNA	1478	737763	739339	-	2	977	108				CAFS_LW_T_23118	CAFS_LW_G_23118	mRNA	2993	39102	39782	+	3	363	NA
LNC_023742	XLOC_098858	lincRNA	lncRNA	1478	711240	714969	-	2	3689	92				CAFS_LW_T_13003	CAFS_LW_G_13003	mRNA	2073	252749	262409	+	5	996	NA
LNC_023743	XLOC_098859	lincRNA	lncRNA	1478	731494	732552	-	3	989	74				CAFS_LW_T_23111	CAFS_LW_G_23111	mRNA	2975	10093	11555	-	4	936	NA
LNC_023740	XLOC_098848	lincRNA	lncRNA	1478	624342	624757	-	2	338	89				CAFS_LW_T_13004	CAFS_LW_G_13004	mRNA	2073	618592	629135	-	7	3187	NA
LNC_023741	XLOC_098857	lincRNA	lncRNA	1478	790169	812980	-	5	22672	148				CAFS_LW_T_23113	CAFS_LW_G_23113	mRNA	2982	41660	44870	+	2	696	NA
LNC_026998	XLOC_112970	intronic_lncRNA	lncRNA	1791	23415	26872	-	2	1973	172				CAFS_LW_T_23112	CAFS_LW_G_23112	mRNA	2980	5280	26255	+	12	2681	NA
LNC_026999	XLOC_112971	lincRNA	lncRNA	1791	47721	92393	-	12	1510	208				CAFS_LW_T_23115	CAFS_LW_G_23115	mRNA	2989	572	5713	+	7	2924	NA
LNC_023748	XLOC_098864	lincRNA	lncRNA	1478	854615	855258	-	2	568	68				CAFS_LW_T_23114	CAFS_LW_G_23114	mRNA	2984	240	6465	-	5	384	NA
LNC_023749	XLOC_098865	lincRNA	lncRNA	1478	855380	872411	-	5	16916	168				CAFS_LW_T_23117	CAFS_LW_G_23117	mRNA	2993	25588	32175	+	10	1569	NA
LNC_021678	XLOC_090127	intronic_lncRNA	lncRNA	1337	50460	54371	+	8	1419	241				CAFS_LW_T_19061	CAFS_LW_G_19061	mRNA	248	463688	477379	-	18	2864	NA
LNC_021679	XLOC_090133	lincRNA	lncRNA	1337	91082	94680	+	2	1509	87				CAFS_LW_T_11648	CAFS_LW_G_11648	mRNA	164	1921640	1935866	-	11	1701	NA
LNC_029467	XLOC_123813	intronic_lncRNA	lncRNA	1998	81437	84156	-	3	779	173				CAFS_LW_T_11649	CAFS_LW_G_11649	mRNA	1850	221180	242534	-	14	1789	NA
LNC_029466	XLOC_123813	intronic_lncRNA	lncRNA	1998	81437	84156	-	3	780	203				CAFS_LW_T_19062	CAFS_LW_G_19062	mRNA	245	201947	205358	+	4	3070	NA
LNC_029461	XLOC_123793	intronic_lncRNA	lncRNA	1998	1042563	1054497	+	5	1829	164				CAFS_LW_T_11640	CAFS_LW_G_11640	mRNA	1849	1205123	1234499	+	17	2703	NA
LNC_029460	XLOC_123793	intronic_lncRNA	lncRNA	1998	1042563	1054497	+	6	1909	149				CAFS_LW_T_11641	CAFS_LW_G_11641	mRNA	1850	49353	56554	-	2	2247	NA
LNC_024288	XLOC_101213	lincRNA	lncRNA	1527	81439	82750	+	2	1154	76				CAFS_LW_T_11642	CAFS_LW_G_11642	mRNA	1849	1592149	1630413	-	21	3141	NA
LNC_006423	XLOC_024836	lincRNA	lncRNA	330	1490635	1501301	-	4	5250	143				CAFS_LW_T_11643	CAFS_LW_G_11643	mRNA	1849	1549165	1554739	-	8	3507	NA
LNC_021670	XLOC_090071	lincRNA	lncRNA	1334	69320	78074	+	2	498	153				CAFS_LW_T_11644	CAFS_LW_G_11644	mRNA	1850	310381	318422	-	6	3218	NA
LNC_021671	XLOC_090072	lincRNA	lncRNA	1334	71332	75016	+	2	1508	126				CAFS_LW_T_11645	CAFS_LW_G_11645	mRNA	1849	1661932	1694821	-	18	3397	NA
LNC_021672	XLOC_090078	lincRNA	lncRNA	1334	26174	26925	-	2	649	91				CAFS_LW_T_11646	CAFS_LW_G_11646	mRNA	1849	321364	326698	+	5	854	NA
LNC_021673	XLOC_090078	lincRNA	lncRNA	1334	26174	59213	-	3	715	91				CAFS_LW_T_11647	CAFS_LW_G_11647	mRNA	1849	1511409	1542126	+	38	6468	NA
LNC_021674	XLOC_090095	lincRNA	lncRNA	1335	41573	41912	+	2	278	74				CAFS_LW_T_19095	CAFS_LW_G_19095	mRNA	258	136064	137060	+	1	997	NA
LNC_006420	XLOC_024826	lincRNA	lncRNA	330	1344997	1345987	-	2	733	50				CAFS_LW_T_19094	CAFS_LW_G_19094	mRNA	258	9644	13462	+	6	471	NA
LNC_021676	XLOC_090126	lincRNA	lncRNA	1337	43363	47362	+	4	3861	163				CAFS_LW_T_19097	CAFS_LW_G_19097	mRNA	258	162074	162684	-	3	417	NA
LNC_021677	XLOC_090127	intronic_lncRNA	lncRNA	1337	50443	54371	+	9	1130	295				CAFS_LW_T_19096	CAFS_LW_G_19096	mRNA	258	203654	208509	-	7	1953	NA
LNC_006421	XLOC_024830	intronic_lncRNA	lncRNA	330	1400680	1430358	-	17	2481	601				CAFS_LW_T_19091	CAFS_LW_G_19091	mRNA	255	62334	78492	-	12	4267	NA
LNC_028598	XLOC_120274	lincRNA	lncRNA	1915	156427	205024	+	2	370	86				CAFS_LW_T_19090	CAFS_LW_G_19090	mRNA	32	20218	25755	+	10	1593	NA
LNC_028599	XLOC_120283	lincRNA	lncRNA	1915	221573	238323	+	20	4772	350				CAFS_LW_T_19093	CAFS_LW_G_19093	mRNA	258	11	6640	-	8	2678	NA
LNC_028596	XLOC_120261	intronic_lncRNA	lncRNA	1915	61495	62838	+	2	1264	156				CAFS_LW_T_19092	CAFS_LW_G_19092	mRNA	254	622	13623	+	9	1482	NA
LNC_006426	XLOC_024848	intronic_lncRNA	lncRNA	330	1553546	1553922	-	2	250	83				CAFS_LW_T_19099	CAFS_LW_G_19099	mRNA	258	218963	233679	-	11	1545	NA
LNC_028594	XLOC_120257	lincRNA	lncRNA	1914	194109	201468	-	3	6380	111				CAFS_LW_T_19098	CAFS_LW_G_19098	mRNA	260	10576	17619	+	2	426	NA
LNC_028595	XLOC_120259	lincRNA	lncRNA	1915	56151	57437	+	2	1255	143				CAFS_LW_T_05054	CAFS_LW_G_05054	mRNA	902	136994	140330	-	6	1341	NA
LNC_028592	XLOC_120255	lincRNA	lncRNA	1914	187278	188939	-	3	1572	88				CAFS_LW_T_05055	CAFS_LW_G_05055	mRNA	902	89209	101545	+	13	1680	NA
LNC_028593	XLOC_120257	lincRNA	lncRNA	1914	194109	199995	-	2	5700	111				CAFS_LW_T_05056	CAFS_LW_G_05056	mRNA	902	41717	49819	+	5	645	NA
LNC_028590	XLOC_120252	lincRNA	lncRNA	1914	162978	164000	-	3	941	81				CAFS_LW_T_05057	CAFS_LW_G_05057	mRNA	902	258137	267923	+	5	579	NA
LNC_006427	XLOC_024849	intronic_lncRNA	lncRNA	330	1560758	1580863	-	12	2048	162				CAFS_LW_T_05050	CAFS_LW_G_05050	mRNA	902	130358	132329	+	2	363	NA
LNC_036753	XLOC_152794	intronic_lncRNA	lncRNA	2558	26788	30233	-	5	935	162				CAFS_LW_T_05051	CAFS_LW_G_05051	mRNA	902	65266	79395	+	14	1125	NA
LNC_006424	XLOC_024836	lincRNA	lncRNA	330	1490635	1501301	-	4	5250	143				CAFS_LW_T_05052	CAFS_LW_G_05052	mRNA	902	134463	136328	+	4	1368	NA
LNC_036752	XLOC_152787	lincRNA	lncRNA	2558	287949	288822	+	2	834	81				CAFS_LW_T_05053	CAFS_LW_G_05053	mRNA	902	347567	348103	+	2	302	NA
LNC_006425	XLOC_024836	lincRNA	lncRNA	330	1495238	1501301	-	3	5848	143				CAFS_LW_T_05058	CAFS_LW_G_05058	mRNA	902	195674	204837	+	6	1474	NA
LNC_036751	XLOC_152772	lincRNA	lncRNA	2558	146204	149360	+	4	1902	115				CAFS_LW_T_05059	CAFS_LW_G_05059	mRNA	88	210633	227507	+	14	6204	NA
LNC_036750	XLOC_152768	intronic_lncRNA	lncRNA	2558	71017	83324	+	4	1640	232				CAFS_LW_T_05588	CAFS_LW_G_05588	mRNA	954	9966	28012	-	6	2269	NA
LNC_036757	XLOC_152802	antisense_lncRNA	lncRNA	2558	65674	69151	-	2	979	102				CAFS_LW_T_05589	CAFS_LW_G_05589	mRNA	954	138026	148779	-	13	2857	NA
LNC_036756	XLOC_152801	intronic_lncRNA	lncRNA	2558	58645	64120	-	8	953	176				CAFS_LW_T_05586	CAFS_LW_G_05586	mRNA	954	335271	339062	-	3	3604	NA
LNC_036755	XLOC_152796	lincRNA	lncRNA	2558	51536	52182	-	2	575	64				CAFS_LW_T_05587	CAFS_LW_G_05587	mRNA	951	258184	280971	-	26	3162	NA
LNC_036754	XLOC_152796	lincRNA	lncRNA	2558	51536	52182	-	2	608	73				CAFS_LW_T_05584	CAFS_LW_G_05584	mRNA	948	45548	79106	-	21	3297	NA
LNC_007920	XLOC_031175	intronic_lncRNA	lncRNA	428	500842	507069	+	10	1800	276				CAFS_LW_T_05585	CAFS_LW_G_05585	mRNA	92	749639	758550	-	14	1737	NA
LNC_007921	XLOC_031177	lincRNA	lncRNA	428	550555	556320	+	2	3962	237				CAFS_LW_T_05582	CAFS_LW_G_05582	mRNA	952	8076	14065	-	4	915	NA
LNC_007922	XLOC_031179	lincRNA	lncRNA	428	557819	560146	+	2	793	94				CAFS_LW_T_05583	CAFS_LW_G_05583	mRNA	952	77	6339	+	12	2067	NA
LNC_007923	XLOC_031189	intronic_lncRNA	lncRNA	428	644016	646370	+	4	775	125				CAFS_LW_T_05580	CAFS_LW_G_05580	mRNA	951	327197	337874	+	7	1533	NA
LNC_007924	XLOC_031200	intronic_lncRNA	lncRNA	428	712460	757437	+	16	4213	453				CAFS_LW_T_05581	CAFS_LW_G_05581	mRNA	951	108691	120754	+	10	2676	NA
LNC_007925	XLOC_031203	lincRNA	lncRNA	428	804212	805367	+	2	1132	82				CAFS_LW_T_17725	CAFS_LW_G_17725	mRNA	209	12471	20235	-	14	2020	NA
LNC_007926	XLOC_031211	lincRNA	lncRNA	428	893667	894282	+	2	406	75				CAFS_LW_T_10116	CAFS_LW_G_10116	mRNA	1597	688413	707504	-	11	1634	NA
LNC_007927	XLOC_031215	lincRNA	lncRNA	428	963043	965295	+	2	2159	71				CAFS_LW_T_10115	CAFS_LW_G_10115	mRNA	1597	890643	892847	-	3	936	NA
LNC_007928	XLOC_031233	intronic_lncRNA	lncRNA	428	1053781	1060051	+	5	1291	249				CAFS_LW_T_10114	CAFS_LW_G_10114	mRNA	1597	846423	850542	+	10	1666	NA
LNC_007929	XLOC_031241	intronic_lncRNA	lncRNA	428	1096706	1099754	+	7	1196	371				CAFS_LW_T_10113	CAFS_LW_G_10113	mRNA	153	762637	793897	+	27	2898	NA
LNC_027485	XLOC_114989	intronic_lncRNA	lncRNA	1820	1506980	1516071	-	17	3508	530				CAFS_LW_T_10112	CAFS_LW_G_10112	mRNA	1597	671064	688274	+	9	4597	NA
LNC_027484	XLOC_114989	intronic_lncRNA	lncRNA	1820	1498519	1516071	-	17	5195	1034				CAFS_LW_T_10111	CAFS_LW_G_10111	mRNA	1597	644002	658430	-	2	813	NA
LNC_027487	XLOC_114991	lincRNA	lncRNA	1820	1519646	1539677	-	6	1280	270				CAFS_LW_T_10110	CAFS_LW_G_10110	mRNA	1597	325300	329424	+	11	1285	NA
LNC_027486	XLOC_114989	antisense_lncRNA	lncRNA	1820	1512224	1516071	-	2	1836	346				CAFS_LW_T_17729	CAFS_LW_G_17729	mRNA	2767	77503	81804	-	2	4196	NA
LNC_027481	XLOC_114982	antisense_lncRNA	lncRNA	1820	1452185	1490216	-	2	783	95				CAFS_LW_T_17728	CAFS_LW_G_17728	mRNA	2764	46008	96587	+	43	7227	NA
LNC_027480	XLOC_114976	intronic_lncRNA	lncRNA	1820	1352917	1358900	-	5	1202	271				CAFS_LW_T_10119	CAFS_LW_G_10119	mRNA	1597	969615	973970	+	8	1286	NA
LNC_027483	XLOC_114989	intronic_lncRNA	lncRNA	1820	1494032	1516071	-	19	5343	1034				CAFS_LW_T_10118	CAFS_LW_G_10118	mRNA	153	866884	890730	+	17	3900	NA
LNC_027482	XLOC_114982	antisense_lncRNA	lncRNA	1820	1484116	1490019	-	2	408	135				CAFS_LW_T_02583	CAFS_LW_G_02583	mRNA	631	231036	235023	+	10	1458	NA
LNC_027489	XLOC_114996	intronic_lncRNA	lncRNA	1820	1549986	1568640	-	12	3352	326				CAFS_LW_T_02582	CAFS_LW_G_02582	mRNA	633	26387	54990	-	32	7681	NA
LNC_027488	XLOC_114992	antisense_lncRNA	lncRNA	1820	1542104	1549598	-	9	1867	339				CAFS_LW_T_02581	CAFS_LW_G_02581	mRNA	631	474764	480984	+	7	945	NA
LNC_041183	XLOC_175590	lincRNA	lncRNA	6139	1	1259	+	2	1184	89				CAFS_LW_T_02580	CAFS_LW_G_02580	mRNA	634	11360	17109	-	7	2251	NA
LNC_036835	XLOC_153259	intronic_lncRNA	lncRNA	2568	242713	261269	+	22	5244	582				CAFS_LW_T_02587	CAFS_LW_G_02587	mRNA	635	316237	321571	+	6	858	NA
LNC_036832	XLOC_153251	lincRNA	lncRNA	2568	93022	95214	+	2	231	69				CAFS_LW_T_02586	CAFS_LW_G_02586	mRNA	635	709494	715179	-	8	2064	NA
LNC_036833	XLOC_153256	intronic_lncRNA	lncRNA	2568	105672	108497	+	3	1951	232				CAFS_LW_T_02585	CAFS_LW_G_02585	mRNA	635	228962	232109	-	7	748	NA
LNC_028338	XLOC_118805	lincRNA	lncRNA	1884	117167	119658	+	2	2297	423				CAFS_LW_T_02584	CAFS_LW_G_02584	mRNA	631	339384	358004	+	22	4129	NA
LNC_028339	XLOC_118805	lincRNA	lncRNA	1884	117170	119658	+	2	1952	309				CAFS_LW_T_02589	CAFS_LW_G_02589	mRNA	635	671259	703414	+	2	2085	NA
LNC_036830	XLOC_153250	lincRNA	lncRNA	2568	77704	89497	+	2	441	82				CAFS_LW_T_02588	CAFS_LW_G_02588	mRNA	635	263405	270040	-	6	868	NA
LNC_028332	XLOC_118764	antisense_lncRNA	lncRNA	1883	56921	60709	-	2	2985	177				CAFS_LW_T_02059	CAFS_LW_G_02059	mRNA	556	271757	275653	+	6	1317	NA
LNC_028333	XLOC_118765	intronic_lncRNA	lncRNA	1883	61617	70162	-	8	6352	410				CAFS_LW_T_02058	CAFS_LW_G_02058	mRNA	555	1144313	1157671	+	39	4098	NA
LNC_028330	XLOC_118749	intronic_lncRNA	lncRNA	1883	129598	156701	+	18	2225	534				CAFS_LW_T_02055	CAFS_LW_G_02055	mRNA	555	696740	698130	-	7	522	NA
LNC_028331	XLOC_118754	intronic_lncRNA	lncRNA	1883	247190	293271	+	7	927	279				CAFS_LW_T_02054	CAFS_LW_G_02054	mRNA	555	1129943	1137515	+	7	1674	NA
LNC_028336	XLOC_118785	lincRNA	lncRNA	1883	281662	285260	-	2	3509	89				CAFS_LW_T_02057	CAFS_LW_G_02057	mRNA	556	111583	123005	-	15	2262	NA
LNC_028337	XLOC_118791	lincRNA	lncRNA	1883	301295	302806	-	2	1317	109				CAFS_LW_T_02056	CAFS_LW_G_02056	mRNA	555	698732	714358	-	12	6983	NA
LNC_028334	XLOC_118765	intronic_lncRNA	lncRNA	1883	61617	70162	-	8	6352	410				CAFS_LW_T_02051	CAFS_LW_G_02051	mRNA	63	313787	321172	-	4	413	NA
LNC_028335	XLOC_118784	lincRNA	lncRNA	1883	290168	293517	-	2	3314	109				CAFS_LW_T_02050	CAFS_LW_G_02050	mRNA	555	959213	968388	+	13	1257	NA
LNC_020109	XLOC_082700	lincRNA	lncRNA	1216	65063	66418	-	2	1300	57				CAFS_LW_T_02053	CAFS_LW_G_02053	mRNA	555	755499	875474	-	16	2302	NA
LNC_020108	XLOC_082692	lincRNA	lncRNA	1216	42638	44436	-	2	567	67				CAFS_LW_T_02052	CAFS_LW_G_02052	mRNA	555	1006557	1027131	+	26	2247	NA
LNC_027739	XLOC_116132	lincRNA	lncRNA	1841	79468	111123	-	4	710	73				CAFS_LW_T_16454	CAFS_LW_G_16454	mRNA	2541	95408	111386	-	22	3104	NA
LNC_027738	XLOC_116129	lincRNA	lncRNA	1841	34586	35063	-	2	439	60				CAFS_LW_T_16455	CAFS_LW_G_16455	mRNA	2541	115995	143417	-	18	4917	NA
LNC_020101	XLOC_082662	lincRNA	lncRNA	1216	65063	66452	+	3	1283	59				CAFS_LW_T_16456	CAFS_LW_G_16456	mRNA	2543	7758	10447	-	4	660	NA
LNC_020100	XLOC_082646	lincRNA	lncRNA	1215	14266	17192	-	2	1128	116				CAFS_LW_T_16457	CAFS_LW_G_16457	mRNA	2540	237462	264809	+	21	3045	NA
LNC_020103	XLOC_082669	lincRNA	lncRNA	1216	99089	99719	+	2	326	76				CAFS_LW_T_16450	CAFS_LW_G_16450	mRNA	2541	145484	162113	-	6	1026	NA
LNC_020102	XLOC_082662	lincRNA	lncRNA	1216	65063	66452	+	2	1332	57				CAFS_LW_T_16451	CAFS_LW_G_16451	mRNA	2540	305254	315299	+	9	1233	NA
LNC_020105	XLOC_082679	lincRNA	lncRNA	1216	9563	13888	-	2	439	82				CAFS_LW_T_16452	CAFS_LW_G_16452	mRNA	2542	41085	97314	-	24	3387	NA
LNC_020104	XLOC_082671	lincRNA	lncRNA	1216	106212	107609	+	2	1359	87				CAFS_LW_T_16453	CAFS_LW_G_16453	mRNA	2541	37372	65422	+	17	2352	NA
LNC_020107	XLOC_082681	lincRNA	lncRNA	1216	16735	20065	-	2	3295	110				CAFS_LW_T_16458	CAFS_LW_G_16458	mRNA	2543	28438	32283	-	9	892	NA
LNC_020106	XLOC_082680	lincRNA	lncRNA	1216	14220	16629	-	2	1105	126				CAFS_LW_T_16459	CAFS_LW_G_16459	mRNA	2541	188397	213988	-	29	4190	NA
LNC_018278	XLOC_074281	antisense_lncRNA	lncRNA	1083	292299	294471	+	2	484	68				CAFS_LW_T_06774	CAFS_LW_G_06774	mRNA	1099	498899	516775	+	8	6186	NA
LNC_018279	XLOC_074281	antisense_lncRNA	lncRNA	1083	292501	294471	+	2	283	52				CAFS_LW_T_06775	CAFS_LW_G_06775	mRNA	1112	111584	113739	+	4	1872	NA
LNC_033279	XLOC_139634	antisense_lncRNA	lncRNA	2361	824264	836393	-	8	2843	179				CAFS_LW_T_06776	CAFS_LW_G_06776	mRNA	1112	130050	146653	+	8	1133	NA
LNC_033278	XLOC_139634	antisense_lncRNA	lncRNA	2361	824264	835098	-	3	1042	158				CAFS_LW_T_06777	CAFS_LW_G_06777	mRNA	1110	307176	326482	+	14	1942	NA
LNC_018270	XLOC_074266	intronic_lncRNA	lncRNA	1083	15156	16563	+	3	987	99				CAFS_LW_T_06770	CAFS_LW_G_06770	mRNA	1110	338417	351752	+	12	1759	NA
LNC_018271	XLOC_074267	intronic_lncRNA	lncRNA	1083	19388	27927	+	7	1219	320				CAFS_LW_T_06771	CAFS_LW_G_06771	mRNA	110	86902	90011	-	3	840	NA
LNC_018272	XLOC_074268	intronic_lncRNA	lncRNA	1083	55540	67517	+	4	666	150				CAFS_LW_T_06772	CAFS_LW_G_06772	mRNA	1110	177206	205866	+	16	3443	NA
LNC_018273	XLOC_074268	intronic_lncRNA	lncRNA	1083	55585	67517	+	3	485	100				CAFS_LW_T_06773	CAFS_LW_G_06773	mRNA	1112	26201	29870	+	2	2963	NA
LNC_018274	XLOC_074269	intronic_lncRNA	lncRNA	1083	158799	160770	+	2	1843	332				CAFS_LW_T_14966	CAFS_LW_G_14966	mRNA	2427	66426	69300	-	2	2165	NA
LNC_018275	XLOC_074273	intronic_lncRNA	lncRNA	1083	211660	215964	+	5	1685	164				CAFS_LW_T_14967	CAFS_LW_G_14967	mRNA	2427	160523	170492	+	11	1494	NA
LNC_018276	XLOC_074281	antisense_lncRNA	lncRNA	1083	291748	294471	+	2	386	51				CAFS_LW_T_14964	CAFS_LW_G_14964	mRNA	2430	21850	27727	+	4	3051	NA
LNC_018277	XLOC_074281	antisense_lncRNA	lncRNA	1083	291757	294471	+	2	374	50				CAFS_LW_T_14965	CAFS_LW_G_14965	mRNA	2420	169249	211126	+	58	7716	NA
LNC_038626	XLOC_161285	lincRNA	lncRNA	2743	106516	109769	+	2	3230	137				CAFS_LW_T_06778	CAFS_LW_G_06778	mRNA	1112	29139	34081	-	7	3165	NA
LNC_038898	XLOC_162515	antisense_lncRNA	lncRNA	2783	77124	80285	-	2	335	104				CAFS_LW_T_14963	CAFS_LW_G_14963	mRNA	189	648748	655524	-	2	6727	NA
LNC_035309	XLOC_147639	intronic_lncRNA	lncRNA	2489	302424	307161	+	2	840	187				CAFS_LW_T_14960	CAFS_LW_G_14960	mRNA	2427	352	6954	+	7	848	NA
LNC_035308	XLOC_147638	antisense_lncRNA	lncRNA	2489	280937	289532	+	3	8415	165				CAFS_LW_T_14961	CAFS_LW_G_14961	mRNA	2426	28883	35807	+	12	1644	NA
LNC_035305	XLOC_147636	antisense_lncRNA	lncRNA	2489	270270	295453	+	2	2664	136				CAFS_LW_T_16188	CAFS_LW_G_16188	mRNA	2509	262106	283902	-	9	857	NA
LNC_035304	XLOC_147636	antisense_lncRNA	lncRNA	2489	270265	291526	+	2	835	147				CAFS_LW_T_16189	CAFS_LW_G_16189	mRNA	2517	414696	448611	-	28	3825	NA
LNC_035307	XLOC_147637	antisense_lncRNA	lncRNA	2489	273635	278643	+	2	4388	122				CAFS_LW_T_16186	CAFS_LW_G_16186	mRNA	2518	176162	183257	-	8	969	NA
LNC_035306	XLOC_147637	antisense_lncRNA	lncRNA	2489	272463	278643	+	2	5561	122				CAFS_LW_T_16187	CAFS_LW_G_16187	mRNA	2518	280550	303371	+	11	2920	NA
LNC_035301	XLOC_147624	intronic_lncRNA	lncRNA	2489	44735	55527	+	5	476	99				CAFS_LW_T_16184	CAFS_LW_G_16184	mRNA	2517	397219	414885	+	11	4446	NA
LNC_035300	XLOC_147623	intronic_lncRNA	lncRNA	2489	33254	35393	+	3	511	90				CAFS_LW_T_16185	CAFS_LW_G_16185	mRNA	195	277325	300119	-	7	1926	NA
LNC_035303	XLOC_147626	intronic_lncRNA	lncRNA	2489	73077	79642	+	4	916	268				CAFS_LW_T_16182	CAFS_LW_G_16182	mRNA	2518	211186	235387	-	6	1101	NA
LNC_035302	XLOC_147625	intronic_lncRNA	lncRNA	2489	60855	76367	+	4	525	174				CAFS_LW_T_16183	CAFS_LW_G_16183	mRNA	2518	186994	201538	-	39	5871	NA
LNC_026468	XLOC_110720	lincRNA	lncRNA	1735	144141	169390	-	9	9295	193				CAFS_LW_T_16180	CAFS_LW_G_16180	mRNA	2518	312108	317423	-	9	1095	NA
LNC_026469	XLOC_110720	lincRNA	lncRNA	1735	144141	177161	-	13	10590	193				CAFS_LW_T_16181	CAFS_LW_G_16181	mRNA	2518	40553	66603	+	28	4035	NA
LNC_036579	XLOC_152161	lincRNA	lncRNA	2548	96991	112604	+	3	919	79				CAFS_LW_T_12605	CAFS_LW_G_12605	mRNA	2010	271391	285210	-	14	6430	NA
LNC_036578	XLOC_152161	lincRNA	lncRNA	2548	96991	108132	+	3	3092	136				CAFS_LW_T_12604	CAFS_LW_G_12604	mRNA	2010	108963	141535	+	39	4854	NA
LNC_026464	XLOC_110694	lincRNA	lncRNA	1735	249153	249997	+	2	789	74				CAFS_LW_T_12607	CAFS_LW_G_12607	mRNA	2014	40233	41561	-	4	784	NA
LNC_026465	XLOC_110714	antisense_lncRNA	lncRNA	1735	18829	28636	-	2	304	65				CAFS_LW_T_12606	CAFS_LW_G_12606	mRNA	2011	208788	218482	+	12	1600	NA
LNC_026466	XLOC_110720	lincRNA	lncRNA	1735	144141	161007	-	5	6397	126				CAFS_LW_T_12601	CAFS_LW_G_12601	mRNA	2011	95101	115549	+	19	2621	NA
LNC_026467	XLOC_110720	lincRNA	lncRNA	1735	144141	169390	-	8	8477	149				CAFS_LW_T_12600	CAFS_LW_G_12600	mRNA	2010	267697	272710	+	11	1857	NA
LNC_026460	XLOC_110667	lincRNA	lncRNA	1735	166138	173108	+	6	1111	104				CAFS_LW_T_12603	CAFS_LW_G_12603	mRNA	2010	23613	67670	+	66	9639	NA
LNC_026461	XLOC_110676	lincRNA	lncRNA	1735	182224	186034	+	2	2930	135				CAFS_LW_T_12602	CAFS_LW_G_12602	mRNA	2011	287388	312571	-	16	3549	NA
LNC_026462	XLOC_110677	lincRNA	lncRNA	1735	190422	192383	+	2	1830	84				CAFS_LW_T_12609	CAFS_LW_G_12609	mRNA	2011	486625	497231	-	6	1646	NA
LNC_026463	XLOC_110688	lincRNA	lncRNA	1735	239675	242368	+	2	1067	134				CAFS_LW_T_12608	CAFS_LW_G_12608	mRNA	2013	1	8846	-	4	3929	NA
LNC_001411	XLOC_005478	lincRNA	lncRNA	83	71622	74651	+	3	2912	260				CAFS_LW_T_00349	CAFS_LW_G_00349	mRNA	327	63401	85764	+	24	4536	NA
LNC_038081	XLOC_158797	lincRNA	lncRNA	2677	71818	84059	+	5	1249	106				CAFS_LW_T_00348	CAFS_LW_G_00348	mRNA	322	125109	129387	+	6	726	NA
LNC_038080	XLOC_158796	lincRNA	lncRNA	2677	58399	59306	+	2	836	99				CAFS_LW_T_00343	CAFS_LW_G_00343	mRNA	327	57862	62374	+	5	594	NA
LNC_038083	XLOC_158801	intronic_lncRNA	lncRNA	2677	1362	3668	-	2	1375	98				CAFS_LW_T_00342	CAFS_LW_G_00342	mRNA	322	26785	91104	+	23	18321	NA
LNC_038082	XLOC_158801	antisense_lncRNA	lncRNA	2677	1	3730	-	2	3543	124				CAFS_LW_T_00341	CAFS_LW_G_00341	mRNA	327	12811	34167	+	9	1803	NA
LNC_038085	XLOC_158802	intronic_lncRNA	lncRNA	2677	3987	8047	-	3	2756	180				CAFS_LW_T_00340	CAFS_LW_G_00340	mRNA	327	48201	56308	-	8	1692	NA
LNC_038084	XLOC_158801	intronic_lncRNA	lncRNA	2677	1362	3730	-	3	1135	130				CAFS_LW_T_00347	CAFS_LW_G_00347	mRNA	322	84508	97184	-	14	1936	NA
LNC_038087	XLOC_158802	intronic_lncRNA	lncRNA	2677	3987	11493	-	4	4551	220				CAFS_LW_T_00346	CAFS_LW_G_00346	mRNA	323	212803	225531	+	15	2781	NA
LNC_038086	XLOC_158802	intronic_lncRNA	lncRNA	2677	3987	11493	-	5	3787	282				CAFS_LW_T_00345	CAFS_LW_G_00345	mRNA	323	465281	499941	+	19	2792	NA
LNC_038089	XLOC_158803	intronic_lncRNA	lncRNA	2677	11721	12939	-	4	574	98				CAFS_LW_T_00344	CAFS_LW_G_00344	mRNA	43	26047	30940	-	4	582	NA
LNC_038088	XLOC_158802	intronic_lncRNA	lncRNA	2677	6249	11493	-	3	3132	282				CAFS_LW_T_10939	CAFS_LW_G_10939	mRNA	1754	39126	43813	-	4	783	NA
LNC_003713	XLOC_014101	intronic_lncRNA	lncRNA	186	569153	572323	-	5	661	220				CAFS_LW_T_10938	CAFS_LW_G_10938	mRNA	1754	56756	59045	+	5	459	NA
LNC_003712	XLOC_014100	intronic_lncRNA	lncRNA	186	560899	567401	-	16	2832	182				CAFS_LW_T_10931	CAFS_LW_G_10931	mRNA	1751	9479	15573	+	4	1534	NA
LNC_003711	XLOC_014099	intronic_lncRNA	lncRNA	186	534907	539578	-	8	1208	227				CAFS_LW_T_10930	CAFS_LW_G_10930	mRNA	1744	104488	156180	-	42	7467	NA
LNC_003710	XLOC_014099	intronic_lncRNA	lncRNA	186	532261	539736	-	11	914	251				CAFS_LW_T_10933	CAFS_LW_G_10933	mRNA	1751	145979	149516	+	6	931	NA
LNC_003717	XLOC_014113	intronic_lncRNA	lncRNA	186	653868	655155	-	4	405	102				CAFS_LW_T_10932	CAFS_LW_G_10932	mRNA	162	107159	122082	-	10	3430	NA
LNC_003716	XLOC_014105	intronic_lncRNA	lncRNA	186	589566	593171	-	6	2665	319				CAFS_LW_T_10935	CAFS_LW_G_10935	mRNA	1751	47671	81898	-	12	1814	NA
LNC_003715	XLOC_014104	lincRNA	lncRNA	186	588259	588871	-	2	311	87				CAFS_LW_T_10934	CAFS_LW_G_10934	mRNA	1751	474638	478436	+	3	472	NA
LNC_003714	XLOC_014102	antisense_lncRNA	lncRNA	186	576272	579591	-	2	692	167				CAFS_LW_T_10937	CAFS_LW_G_10937	mRNA	1751	14680	37803	-	13	1509	NA
LNC_038214	XLOC_159350	intronic_lncRNA	lncRNA	2692	9726	13192	-	6	626	143				CAFS_LW_T_10936	CAFS_LW_G_10936	mRNA	162	156573	158995	-	5	1128	NA
LNC_003719	XLOC_014114	intronic_lncRNA	lncRNA	186	666037	686611	-	3	931	232				CAFS_LW_T_15374	CAFS_LW_G_15374	mRNA	2464	108823	137628	-	27	5806	NA
LNC_003718	XLOC_014113	intronic_lncRNA	lncRNA	186	653868	655155	-	4	408	103				CAFS_LW_T_15375	CAFS_LW_G_15375	mRNA	2466	166055	180237	-	11	1451	NA
LNC_005386	XLOC_020575	lincRNA	lncRNA	275	364664	367075	+	3	1845	175				CAFS_LW_T_15376	CAFS_LW_G_15376	mRNA	2466	494727	496782	+	7	635	NA
LNC_005387	XLOC_020575	lincRNA	lncRNA	275	364664	367075	+	2	1704	164				CAFS_LW_T_15377	CAFS_LW_G_15377	mRNA	2466	497628	499378	-	2	918	NA
LNC_005384	XLOC_020575	lincRNA	lncRNA	275	364664	367075	+	3	1833	171				CAFS_LW_T_15370	CAFS_LW_G_15370	mRNA	2465	501625	502586	-	2	810	NA
LNC_005385	XLOC_020575	lincRNA	lncRNA	275	364664	367075	+	2	1701	164				CAFS_LW_T_15371	CAFS_LW_G_15371	mRNA	192	144881	148509	+	3	1203	NA
LNC_005382	XLOC_020559	intronic_lncRNA	lncRNA	275	178740	180638	+	2	658	132				CAFS_LW_T_15372	CAFS_LW_G_15372	mRNA	2464	90725	108888	+	16	2355	NA
LNC_005383	XLOC_020575	lincRNA	lncRNA	275	360477	367075	+	5	2207	175				CAFS_LW_T_15373	CAFS_LW_G_15373	mRNA	2465	155698	163764	+	16	1504	NA
LNC_005380	XLOC_020554	intronic_lncRNA	lncRNA	275	119856	150357	+	6	886	216				CAFS_LW_T_15378	CAFS_LW_G_15378	mRNA	2465	430687	483251	+	9	10523	NA
LNC_005381	XLOC_020559	intronic_lncRNA	lncRNA	275	175984	182669	+	6	1651	196				CAFS_LW_T_15379	CAFS_LW_G_15379	mRNA	2466	131864	137777	-	9	996	NA
LNC_037192	XLOC_154986	antisense_lncRNA	lncRNA	2594	228279	234577	-	2	2280	283				CAFS_LW_T_04048	CAFS_LW_G_04048	mRNA	797	211850	232907	-	16	5383	NA
LNC_037193	XLOC_154993	lincRNA	lncRNA	2595	56076	77776	+	2	21661	155				CAFS_LW_T_04049	CAFS_LW_G_04049	mRNA	798	1329	6071	-	11	1605	NA
LNC_037190	XLOC_154986	antisense_lncRNA	lncRNA	2594	226775	234577	-	2	3784	392				CAFS_LW_T_04044	CAFS_LW_G_04044	mRNA	83	102508	105778	-	2	2766	NA
LNC_037191	XLOC_154986	antisense_lncRNA	lncRNA	2594	226775	234577	-	2	3784	392				CAFS_LW_T_04045	CAFS_LW_G_04045	mRNA	797	146142	151747	-	9	1371	NA
LNC_024909	XLOC_103878	intronic_lncRNA	lncRNA	1587	247429	264127	+	28	5507	1018				CAFS_LW_T_04046	CAFS_LW_G_04046	mRNA	794	245415	265093	+	10	1539	NA
LNC_024908	XLOC_103877	intronic_lncRNA	lncRNA	1587	243345	246885	+	5	1178	166				CAFS_LW_T_04047	CAFS_LW_G_04047	mRNA	797	392160	399867	-	13	1683	NA
LNC_005388	XLOC_020576	lincRNA	lncRNA	275	362121	362803	+	2	567	121				CAFS_LW_T_04040	CAFS_LW_G_04040	mRNA	797	252126	261697	+	8	1491	NA
LNC_005389	XLOC_020580	lincRNA	lncRNA	275	380989	384256	+	2	3134	229				CAFS_LW_T_04041	CAFS_LW_G_04041	mRNA	795	128689	141385	-	10	6203	NA
LNC_038215	XLOC_159351	intronic_lncRNA	lncRNA	2692	15984	20814	-	5	1195	230				CAFS_LW_T_04042	CAFS_LW_G_04042	mRNA	797	157706	171433	+	10	2061	NA
LNC_032652	XLOC_137195	lincRNA	lncRNA	2300	12204	17337	+	2	4892	153				CAFS_LW_T_04043	CAFS_LW_G_04043	mRNA	797	72627	92428	-	8	834	NA
LNC_032653	XLOC_137195	lincRNA	lncRNA	2300	12204	17337	+	2	4910	153				CAFS_LW_T_14139	CAFS_LW_G_14139	mRNA	2264	31083	58392	-	17	2927	NA
LNC_032650	XLOC_137195	lincRNA	lncRNA	2300	12204	17337	+	2	4894	153				CAFS_LW_T_14138	CAFS_LW_G_14138	mRNA	2262	1630547	1637685	+	9	1044	NA
LNC_032651	XLOC_137195	lincRNA	lncRNA	2300	12204	17337	+	2	4908	153				CAFS_LW_T_14135	CAFS_LW_G_14135	mRNA	2264	386547	402039	-	8	1584	NA
LNC_032656	XLOC_137196	lincRNA	lncRNA	2300	17673	23026	+	4	4404	110				CAFS_LW_T_14134	CAFS_LW_G_14134	mRNA	2264	262597	286789	+	13	3335	NA
LNC_032657	XLOC_137197	lincRNA	lncRNA	2300	23391	28313	+	3	4832	150				CAFS_LW_T_14137	CAFS_LW_G_14137	mRNA	2264	177944	198909	-	15	3432	NA
LNC_032654	XLOC_137195	lincRNA	lncRNA	2300	12204	17337	+	2	4902	153				CAFS_LW_T_14136	CAFS_LW_G_14136	mRNA	2264	225343	242554	+	9	927	NA
LNC_032655	XLOC_137195	lincRNA	lncRNA	2300	12208	17337	+	3	4662	153				CAFS_LW_T_14131	CAFS_LW_G_14131	mRNA	2263	78756	130460	-	40	6768	NA
LNC_039684	XLOC_166544	intronic_lncRNA	lncRNA	2975	18533	26178	+	10	2283	240				CAFS_LW_T_14130	CAFS_LW_G_14130	mRNA	2262	747575	750889	+	8	1005	NA
LNC_039685	XLOC_166549	intronic_lncRNA	lncRNA	2975	401	4078	-	7	630	209				CAFS_LW_T_14133	CAFS_LW_G_14133	mRNA	2262	750801	769473	-	16	6073	NA
LNC_032658	XLOC_137198	lincRNA	lncRNA	2300	28964	29531	+	3	435	106				CAFS_LW_T_14132	CAFS_LW_G_14132	mRNA	2262	962999	1003369	+	30	3821	NA
LNC_032659	XLOC_137212	lincRNA	lncRNA	2300	19086	21747	-	2	1759	110				CAFS_LW_T_12357	CAFS_LW_G_12357	mRNA	1962	60837	67352	-	10	4448	NA
LNC_039680	XLOC_166481	intronic_lncRNA	lncRNA	2972	6247	7859	+	2	279	92				CAFS_LW_T_12356	CAFS_LW_G_12356	mRNA	1963	12932	20732	-	7	1515	NA
LNC_039681	XLOC_166484	lincRNA	lncRNA	2972	19096	21112	+	2	1044	122				CAFS_LW_T_12355	CAFS_LW_G_12355	mRNA	171	207810	234339	-	8	1755	NA
LNC_039682	XLOC_166512	intronic_lncRNA	lncRNA	2973	10956	14496	-	2	345	114				CAFS_LW_T_02603	CAFS_LW_G_02603	mRNA	635	631425	647345	+	22	5701	NA
LNC_039683	XLOC_166543	intronic_lncRNA	lncRNA	2975	15265	17289	+	3	635	202				CAFS_LW_T_12353	CAFS_LW_G_12353	mRNA	1962	429969	433798	-	5	1548	NA
LNC_005658	XLOC_021613	intronic_lncRNA	lncRNA	292	145542	147659	-	2	595	103				CAFS_LW_T_02605	CAFS_LW_G_02605	mRNA	636	41750	57624	+	16	1611	NA
LNC_005659	XLOC_021623	intronic_lncRNA	lncRNA	292	296385	299661	-	5	467	132				CAFS_LW_T_12351	CAFS_LW_G_12351	mRNA	1962	317174	318406	+	2	1077	NA
LNC_038216	XLOC_159353	antisense_lncRNA	lncRNA	2692	37924	63187	-	2	301	88				CAFS_LW_T_02607	CAFS_LW_G_02607	mRNA	636	208631	212617	-	7	1311	NA
LNC_005650	XLOC_021585	intronic_lncRNA	lncRNA	292	724819	744724	+	9	3408	172				CAFS_LW_T_13358	CAFS_LW_G_13358	mRNA	2132	2029815	2035217	-	6	752	NA
LNC_005651	XLOC_021585	antisense_lncRNA	lncRNA	292	726696	729630	+	2	2897	158				CAFS_LW_T_13359	CAFS_LW_G_13359	mRNA	2132	1815640	1830718	-	17	1539	NA
LNC_005652	XLOC_021586	antisense_lncRNA	lncRNA	292	730683	733548	+	2	429	101				CAFS_LW_T_13354	CAFS_LW_G_13354	mRNA	2132	1565909	1581908	+	20	2370	NA
LNC_005653	XLOC_021593	lincRNA	lncRNA	292	810391	815658	+	2	1215	61				CAFS_LW_T_13355	CAFS_LW_G_13355	mRNA	2133	19825	28516	-	4	1943	NA
LNC_005654	XLOC_021593	lincRNA	lncRNA	292	810391	815658	+	2	1238	62				CAFS_LW_T_13356	CAFS_LW_G_13356	mRNA	2132	1272135	1289690	+	12	1355	NA
LNC_005655	XLOC_021607	lincRNA	lncRNA	292	85372	88208	-	3	2625	90				CAFS_LW_T_13357	CAFS_LW_G_13357	mRNA	177	250296	267531	-	14	3093	NA
LNC_005656	XLOC_021611	lincRNA	lncRNA	292	137578	140351	-	3	469	102				CAFS_LW_T_13350	CAFS_LW_G_13350	mRNA	2132	1637802	1640917	-	8	1417	NA
LNC_005657	XLOC_021612	lincRNA	lncRNA	292	143536	144672	-	3	507	118				CAFS_LW_T_13351	CAFS_LW_G_13351	mRNA	2132	1545130	1564677	-	15	1989	NA
LNC_037228	XLOC_155124	intronic_lncRNA	lncRNA	2598	115385	117395	+	3	811	153				CAFS_LW_T_13352	CAFS_LW_G_13352	mRNA	2132	1220481	1222791	-	7	810	NA
LNC_037229	XLOC_155125	intronic_lncRNA	lncRNA	2598	118441	126902	+	5	1052	212				CAFS_LW_T_13353	CAFS_LW_G_13353	mRNA	2132	1689330	1700480	-	7	2539	NA
LNC_037224	XLOC_155118	intronic_lncRNA	lncRNA	2598	88200	88532	+	2	245	71				CAFS_LW_T_04035	CAFS_LW_G_04035	mRNA	795	433285	437122	-	4	941	NA
LNC_037225	XLOC_155119	antisense_lncRNA	lncRNA	2598	89932	90242	+	2	230	76				CAFS_LW_T_17448	CAFS_LW_G_17448	mRNA	30	411428	418640	+	15	2331	NA
LNC_037226	XLOC_155121	lincRNA	lncRNA	2598	104588	109604	+	5	695	162				CAFS_LW_T_17449	CAFS_LW_G_17449	mRNA	205	49339	58380	+	7	1872	NA
LNC_037227	XLOC_155123	intronic_lncRNA	lncRNA	2598	112306	114015	+	2	1028	258				CAFS_LW_T_04034	CAFS_LW_G_04034	mRNA	794	159139	165009	+	17	1782	NA
LNC_037220	XLOC_155113	lincRNA	lncRNA	2598	40347	44755	+	2	1512	290				CAFS_LW_T_17444	CAFS_LW_G_17444	mRNA	2694	137179	148706	+	9	864	NA
LNC_036512	XLOC_151920	lincRNA	lncRNA	2544	25054	25735	+	2	571	94				CAFS_LW_T_17445	CAFS_LW_G_17445	mRNA	2688	14458	24781	-	17	2416	NA
LNC_037222	XLOC_155116	intronic_lncRNA	lncRNA	2598	74975	84907	+	12	1738	473				CAFS_LW_T_17446	CAFS_LW_G_17446	mRNA	2691	137810	151890	+	13	1458	NA
LNC_037223	XLOC_155117	intronic_lncRNA	lncRNA	2598	86405	86892	+	2	401	70				CAFS_LW_T_17447	CAFS_LW_G_17447	mRNA	2695	40408	48523	-	11	1218	NA
LNC_002390	XLOC_009035	intronic_lncRNA	lncRNA	128	6592	9061	-	3	802	163				CAFS_LW_T_17440	CAFS_LW_G_17440	mRNA	2693	52180	57509	+	4	2727	NA
LNC_002391	XLOC_009037	lincRNA	lncRNA	128	79373	86045	-	2	1070	86				CAFS_LW_T_17441	CAFS_LW_G_17441	mRNA	2694	7192	10947	-	5	1416	NA
LNC_002392	XLOC_009048	intronic_lncRNA	lncRNA	130	93228	97415	+	2	279	92				CAFS_LW_T_17442	CAFS_LW_G_17442	mRNA	204	229236	239037	-	15	1551	NA
LNC_002393	XLOC_009052	intronic_lncRNA	lncRNA	130	290408	294268	+	2	318	106				CAFS_LW_T_17443	CAFS_LW_G_17443	mRNA	2691	120224	143551	-	6	737	NA
LNC_002394	XLOC_009053	intronic_lncRNA	lncRNA	130	294509	394074	+	6	4743	383				CAFS_LW_T_04036	CAFS_LW_G_04036	mRNA	796	64195	71675	-	9	1404	NA
LNC_002395	XLOC_009053	intronic_lncRNA	lncRNA	130	340985	422312	+	4	5186	383				CAFS_LW_T_04031	CAFS_LW_G_04031	mRNA	795	154428	161750	-	10	1602	NA
LNC_002396	XLOC_009069	lincRNA	lncRNA	130	422397	425432	+	2	3006	102				CAFS_LW_T_04030	CAFS_LW_G_04030	mRNA	796	38211	46421	+	5	819	NA
LNC_002397	XLOC_009092	antisense_lncRNA	lncRNA	130	722487	728248	+	4	2111	119				CAFS_LW_T_04033	CAFS_LW_G_04033	mRNA	797	172452	178176	+	2	4468	NA
LNC_002398	XLOC_009092	antisense_lncRNA	lncRNA	130	722487	728248	+	2	4017	119				CAFS_LW_T_04032	CAFS_LW_G_04032	mRNA	794	417020	420799	-	5	1374	NA
LNC_002399	XLOC_009093	intronic_lncRNA	lncRNA	130	728455	738514	+	9	1796	285				CAFS_LW_T_03089	CAFS_LW_G_03089	mRNA	680	273738	274638	+	4	557	NA
LNC_031109	XLOC_130609	antisense_lncRNA	lncRNA	2139	23634	50325	+	7	4480	301				CAFS_LW_T_03088	CAFS_LW_G_03088	mRNA	678	307016	340516	-	39	6030	NA
LNC_031108	XLOC_130606	lincRNA	lncRNA	2139	16328	19189	+	2	2826	85				CAFS_LW_T_03081	CAFS_LW_G_03081	mRNA	678	279422	281923	-	9	1302	NA
LNC_039356	XLOC_164644	intronic_lncRNA	lncRNA	2870	12	11362	-	8	8895	444				CAFS_LW_T_03080	CAFS_LW_G_03080	mRNA	677	83489	113291	-	23	4289	NA
LNC_037944	XLOC_158071	intronic_lncRNA	lncRNA	2662	214219	218465	-	9	1272	347				CAFS_LW_T_03083	CAFS_LW_G_03083	mRNA	679	9547	21364	-	10	3872	NA
LNC_034559	XLOC_144512	intronic_lncRNA	lncRNA	2462	431577	443173	-	14	6194	249				CAFS_LW_T_03082	CAFS_LW_G_03082	mRNA	678	180015	186208	+	11	1353	NA
LNC_034558	XLOC_144512	intronic_lncRNA	lncRNA	2462	431577	443173	-	13	6176	249				CAFS_LW_T_03085	CAFS_LW_G_03085	mRNA	678	193936	233497	+	25	3771	NA
LNC_039352	XLOC_164640	lincRNA	lncRNA	2869	19735	28408	-	4	1212	182				CAFS_LW_T_03084	CAFS_LW_G_03084	mRNA	68	944000	966817	-	17	1524	NA
LNC_039353	XLOC_164641	intronic_lncRNA	lncRNA	2869	28801	55566	-	5	1575	164				CAFS_LW_T_03087	CAFS_LW_G_03087	mRNA	680	140070	143141	-	6	1092	NA
LNC_039350	XLOC_164630	lincRNA	lncRNA	2868	48500	50622	-	2	2013	163				CAFS_LW_T_03086	CAFS_LW_G_03086	mRNA	680	108122	117890	-	14	1628	NA
LNC_039351	XLOC_164634	lincRNA	lncRNA	2869	20081	28038	+	4	496	148				CAFS_LW_T_08967	CAFS_LW_G_08967	mRNA	1429	372270	379327	-	7	684	NA
LNC_034553	XLOC_144503	intronic_lncRNA	lncRNA	2462	374577	381594	-	5	3473	166				CAFS_LW_T_08966	CAFS_LW_G_08966	mRNA	1425	16226	173397	-	10	1597	NA
LNC_034552	XLOC_144503	lincRNA	lncRNA	2462	373366	375560	-	4	1852	212				CAFS_LW_T_08965	CAFS_LW_G_08965	mRNA	1429	304079	308038	+	8	787	NA
LNC_034551	XLOC_144501	lincRNA	lncRNA	2462	287016	294874	-	2	4785	111				CAFS_LW_T_08964	CAFS_LW_G_08964	mRNA	1424	71783	86578	-	18	2300	NA
LNC_034550	XLOC_144500	lincRNA	lncRNA	2462	278606	286620	-	2	4833	88				CAFS_LW_T_08963	CAFS_LW_G_08963	mRNA	1429	65743	67669	+	4	520	NA
LNC_034557	XLOC_144510	intronic_lncRNA	lncRNA	2462	425311	428383	-	5	1275	410				CAFS_LW_T_08962	CAFS_LW_G_08962	mRNA	1424	187921	198549	-	13	1473	NA
LNC_034556	XLOC_144504	intronic_lncRNA	lncRNA	2462	386183	389961	-	5	1450	320				CAFS_LW_T_08961	CAFS_LW_G_08961	mRNA	1429	82927	90768	+	9	1053	NA
LNC_034555	XLOC_144504	intronic_lncRNA	lncRNA	2462	386183	389634	-	4	1393	320				CAFS_LW_T_08960	CAFS_LW_G_08960	mRNA	1429	59494	64650	-	7	1026	NA
LNC_034554	XLOC_144503	intronic_lncRNA	lncRNA	2462	375758	381594	-	4	3979	166				CAFS_LW_T_08969	CAFS_LW_G_08969	mRNA	1429	157576	176413	-	15	2112	NA
LNC_038210	XLOC_159330	intronic_lncRNA	lncRNA	2691	60149	78267	-	6	1325	169				CAFS_LW_T_08968	CAFS_LW_G_08968	mRNA	1429	99961	148633	-	5	1005	NA
LNC_036514	XLOC_151927	lincRNA	lncRNA	2544	107459	120975	+	2	258	55				CAFS_LW_T_01829	CAFS_LW_G_01829	mRNA	524	699687	710779	-	8	2354	NA
LNC_036607	XLOC_152303	intronic_lncRNA	lncRNA	2549	167613	174710	-	12	1565	320				CAFS_LW_T_01828	CAFS_LW_G_01828	mRNA	524	483877	487801	-	8	744	NA
LNC_038211	XLOC_159334	antisense_lncRNA	lncRNA	2691	138578	141360	-	2	2752	144				CAFS_LW_T_01821	CAFS_LW_G_01821	mRNA	524	291044	306557	+	10	2904	NA
LNC_010814	XLOC_042578	intronic_lncRNA	lncRNA	631	257737	267703	-	12	4155	210				CAFS_LW_T_01820	CAFS_LW_G_01820	mRNA	524	600514	616892	+	23	3741	NA
LNC_010815	XLOC_042578	intronic_lncRNA	lncRNA	631	257737	267703	-	11	4193	211				CAFS_LW_T_01823	CAFS_LW_G_01823	mRNA	524	634912	636677	-	2	1441	NA
LNC_010816	XLOC_042580	intronic_lncRNA	lncRNA	631	302245	320640	-	4	3289	201				CAFS_LW_T_01822	CAFS_LW_G_01822	mRNA	524	423770	454003	-	12	5373	NA
LNC_010817	XLOC_042581	intronic_lncRNA	lncRNA	631	352592	359511	-	9	2852	202				CAFS_LW_T_01825	CAFS_LW_G_01825	mRNA	524	672882	676029	-	4	799	NA
LNC_010810	XLOC_042575	lincRNA	lncRNA	631	225381	226646	-	3	1045	324				CAFS_LW_T_01824	CAFS_LW_G_01824	mRNA	524	464878	476678	+	12	1504	NA
LNC_010811	XLOC_042576	intronic_lncRNA	lncRNA	631	231035	232504	-	3	457	151				CAFS_LW_T_01827	CAFS_LW_G_01827	mRNA	524	712221	714350	+	3	672	NA
LNC_010812	XLOC_042578	intronic_lncRNA	lncRNA	631	257737	267480	-	12	3769	211				CAFS_LW_T_01826	CAFS_LW_G_01826	mRNA	524	508578	572694	+	20	3958	NA
LNC_010813	XLOC_042578	intronic_lncRNA	lncRNA	631	257737	267703	-	12	3989	210				CAFS_LW_T_03553	CAFS_LW_G_03553	mRNA	734	230732	239172	+	8	1237	NA
LNC_034885	XLOC_146060	intronic_lncRNA	lncRNA	2474	38637	53877	-	17	4181	258				CAFS_LW_T_03552	CAFS_LW_G_03552	mRNA	734	101730	115558	+	8	3275	NA
LNC_034884	XLOC_146060	intronic_lncRNA	lncRNA	2474	38637	53877	-	17	3760	294				CAFS_LW_T_03551	CAFS_LW_G_03551	mRNA	734	332392	336594	+	4	2303	NA
LNC_034887	XLOC_146060	intronic_lncRNA	lncRNA	2474	41921	54018	-	16	3716	294				CAFS_LW_T_03550	CAFS_LW_G_03550	mRNA	734	58286	85866	+	5	1075	NA
LNC_034886	XLOC_146060	intronic_lncRNA	lncRNA	2474	41921	45330	-	7	1262	150				CAFS_LW_T_03557	CAFS_LW_G_03557	mRNA	734	142605	145398	+	4	741	NA
LNC_010818	XLOC_042581	intronic_lncRNA	lncRNA	631	352592	359511	-	10	2646	378				CAFS_LW_T_03556	CAFS_LW_G_03556	mRNA	734	116847	141989	-	24	3729	NA
LNC_010819	XLOC_042582	intronic_lncRNA	lncRNA	631	362074	401065	-	11	3050	344				CAFS_LW_T_03555	CAFS_LW_G_03555	mRNA	734	384903	399144	-	8	4400	NA
LNC_034883	XLOC_146050	lincRNA	lncRNA	2474	411322	411906	+	3	251	64				CAFS_LW_T_03554	CAFS_LW_G_03554	mRNA	734	343574	349582	-	5	969	NA
LNC_034882	XLOC_146050	intronic_lncRNA	lncRNA	2474	393878	412307	+	9	1147	171				CAFS_LW_T_03559	CAFS_LW_G_03559	mRNA	734	444031	466671	-	21	3189	NA
LNC_004529	XLOC_017432	intronic_lncRNA	lncRNA	224	104536	128415	+	27	4968	685				CAFS_LW_T_03558	CAFS_LW_G_03558	mRNA	734	350078	375306	-	9	1341	NA
LNC_004528	XLOC_017432	intronic_lncRNA	lncRNA	224	104422	128415	+	28	5124	685				CAFS_LW_T_12641	CAFS_LW_G_12641	mRNA	2011	197766	208258	-	15	2094	NA
LNC_004521	XLOC_017391	lincRNA	lncRNA	223	438074	438535	-	2	225	74				CAFS_LW_T_12640	CAFS_LW_G_12640	mRNA	2020	107437	109574	+	2	1146	NA
LNC_004520	XLOC_017391	antisense_lncRNA	lncRNA	223	436384	440489	-	3	1012	124				CAFS_LW_T_12643	CAFS_LW_G_12643	mRNA	2020	54852	62320	-	7	3044	NA
LNC_004523	XLOC_017392	intronic_lncRNA	lncRNA	223	442734	452715	-	18	2902	454				CAFS_LW_T_07796	CAFS_LW_G_07796	mRNA	1253	213061	226020	-	10	1014	NA
LNC_004522	XLOC_017392	intronic_lncRNA	lncRNA	223	442328	452727	-	19	2488	450				CAFS_LW_T_12645	CAFS_LW_G_12645	mRNA	2021	59664	61247	+	3	1277	NA
LNC_004525	XLOC_017405	intronic_lncRNA	lncRNA	223	708483	717904	-	6	1812	603				CAFS_LW_T_12644	CAFS_LW_G_12644	mRNA	2018	239193	308370	-	23	3910	NA
LNC_004524	XLOC_017392	intronic_lncRNA	lncRNA	223	449197	452715	-	7	1326	316				CAFS_LW_T_12647	CAFS_LW_G_12647	mRNA	175	71297	74484	+	5	627	NA
LNC_004527	XLOC_017417	lincRNA	lncRNA	224	39666	53138	+	3	677	128				CAFS_LW_T_12646	CAFS_LW_G_12646	mRNA	2021	350339	353641	-	7	861	NA
LNC_004526	XLOC_017406	intronic_lncRNA	lncRNA	223	724339	725285	-	4	353	117				CAFS_LW_T_19877	CAFS_LW_G_19877	mRNA	279	405	1678	-	4	435	NA
LNC_009012	XLOC_035637	antisense_lncRNA	lncRNA	507	6688	19832	+	4	1342	75				CAFS_LW_T_19876	CAFS_LW_G_19876	mRNA	279	116156	117197	+	2	754	NA
LNC_009013	XLOC_035637	intronic_lncRNA	lncRNA	507	6688	19832	+	5	1169	100				CAFS_LW_T_19875	CAFS_LW_G_19875	mRNA	278	614819	616951	+	2	1184	NA
LNC_009010	XLOC_035609	lincRNA	lncRNA	506	20663	21330	+	2	608	71				CAFS_LW_T_19874	CAFS_LW_G_19874	mRNA	278	416889	425643	+	10	2050	NA
LNC_009011	XLOC_035637	lincRNA	lncRNA	507	6688	7610	+	3	760	56				CAFS_LW_T_19873	CAFS_LW_G_19873	mRNA	278	175222	175902	+	2	333	NA
LNC_009016	XLOC_035648	intronic_lncRNA	lncRNA	507	90078	91254	+	2	538	137				CAFS_LW_T_19872	CAFS_LW_G_19872	mRNA	276	338784	342064	-	5	510	NA
LNC_009017	XLOC_035653	lincRNA	lncRNA	507	149718	150399	+	2	618	75				CAFS_LW_T_19871	CAFS_LW_G_19871	mRNA	276	331291	337344	-	11	1629	NA
LNC_009014	XLOC_035637	antisense_lncRNA	lncRNA	507	6688	19832	+	4	1342	75				CAFS_LW_T_19870	CAFS_LW_G_19870	mRNA	276	299828	301935	+	3	864	NA
LNC_009015	XLOC_035638	antisense_lncRNA	lncRNA	507	21709	22589	+	2	725	49				CAFS_LW_T_19879	CAFS_LW_G_19879	mRNA	281	18547	19399	-	3	405	NA
LNC_009018	XLOC_035662	lincRNA	lncRNA	507	1160	1748	-	2	538	71				CAFS_LW_T_19878	CAFS_LW_G_19878	mRNA	280	35675	39414	+	4	1203	NA
LNC_009019	XLOC_035662	lincRNA	lncRNA	507	1160	2178	-	2	967	97				CAFS_LW_T_09700	CAFS_LW_G_09700	mRNA	1519	360992	433619	-	24	5843	NA
LNC_028712	XLOC_120666	intronic_lncRNA	lncRNA	1926	295476	365725	-	5	2737	291				CAFS_LW_T_09701	CAFS_LW_G_09701	mRNA	1523	159847	162176	+	5	1463	NA
LNC_006673	XLOC_025895	lincRNA	lncRNA	350	472343	476570	+	2	3923	238				CAFS_LW_T_09702	CAFS_LW_G_09702	mRNA	1523	153405	158772	-	9	2805	NA
LNC_006672	XLOC_025881	lincRNA	lncRNA	350	418618	421591	+	3	2866	437				CAFS_LW_T_09703	CAFS_LW_G_09703	mRNA	1523	162499	172769	-	12	1122	NA
LNC_006671	XLOC_025872	lincRNA	lncRNA	350	384096	384503	+	2	385	83				CAFS_LW_T_09704	CAFS_LW_G_09704	mRNA	1523	196049	212753	+	7	2062	NA
LNC_006670	XLOC_025870	lincRNA	lncRNA	350	364757	365226	+	2	421	58				CAFS_LW_T_09705	CAFS_LW_G_09705	mRNA	1524	203703	207703	+	4	1704	NA
LNC_006677	XLOC_025950	antisense_lncRNA	lncRNA	350	744587	745714	+	2	1098	77				CAFS_LW_T_09706	CAFS_LW_G_09706	mRNA	1524	210577	216017	+	10	1443	NA
LNC_006676	XLOC_025950	antisense_lncRNA	lncRNA	350	744587	745714	+	2	1097	77				CAFS_LW_T_09707	CAFS_LW_G_09707	mRNA	1519	484932	601283	-	18	3976	NA
LNC_006675	XLOC_025950	antisense_lncRNA	lncRNA	350	744587	745714	+	2	1099	77				CAFS_LW_T_09708	CAFS_LW_G_09708	mRNA	1525	51672	72105	+	4	469	NA
LNC_006674	XLOC_025947	intronic_lncRNA	lncRNA	350	684610	687646	+	5	1105	136				CAFS_LW_T_09709	CAFS_LW_G_09709	mRNA	1525	142065	155727	-	14	1965	NA
LNC_016315	XLOC_065158	lincRNA	lncRNA	940	256864	257150	+	2	236	67				CAFS_LW_T_18830	CAFS_LW_G_18830	mRNA	4365	342	1959	-	2	692	NA
LNC_016314	XLOC_065158	lincRNA	lncRNA	940	249283	257150	+	2	6402	124				CAFS_LW_T_18831	CAFS_LW_G_18831	mRNA	4349	259	1084	+	2	562	NA
LNC_006679	XLOC_025953	antisense_lncRNA	lncRNA	350	771977	776853	+	2	326	107				CAFS_LW_T_18832	CAFS_LW_G_18832	mRNA	4342	117	3671	-	9	1173	NA
LNC_006678	XLOC_025950	antisense_lncRNA	lncRNA	350	744587	745714	+	2	1100	77				CAFS_LW_T_18833	CAFS_LW_G_18833	mRNA	226	50104	54178	-	3	921	NA
LNC_016311	XLOC_065140	lincRNA	lncRNA	940	130163	131608	+	3	610	115				CAFS_LW_T_18834	CAFS_LW_G_18834	mRNA	4343	23	1552	+	6	522	NA
LNC_016310	XLOC_065139	lincRNA	lncRNA	940	128874	129743	+	3	384	127				CAFS_LW_T_18835	CAFS_LW_G_18835	mRNA	4359	78	2749	-	6	818	NA
LNC_016313	XLOC_065158	lincRNA	lncRNA	940	249283	257150	+	2	6453	124				CAFS_LW_T_18836	CAFS_LW_G_18836	mRNA	4413	23	3077	-	2	1214	NA
LNC_016312	XLOC_065153	lincRNA	lncRNA	940	233081	243494	+	2	9124	126				CAFS_LW_T_18837	CAFS_LW_G_18837	mRNA	4367	69	2767	+	5	507	NA
LNC_008947	XLOC_035330	lincRNA	lncRNA	500	313570	314714	-	2	1122	113				CAFS_LW_T_18838	CAFS_LW_G_18838	mRNA	4389	1474	3168	-	2	1595	NA
LNC_008946	XLOC_035330	lincRNA	lncRNA	500	313570	314660	-	2	1069	113				CAFS_LW_T_18839	CAFS_LW_G_18839	mRNA	4377	1382	2400	+	4	603	NA
LNC_008945	XLOC_035325	lincRNA	lncRNA	500	296761	297215	-	2	246	75				CAFS_LW_T_00533	CAFS_LW_G_00533	mRNA	345	566761	572631	-	14	1613	NA
LNC_008944	XLOC_035325	lincRNA	lncRNA	500	296761	297080	-	2	264	57				CAFS_LW_T_21430	CAFS_LW_G_21430	mRNA	1374	22566	28497	+	8	1302	NA
LNC_008943	XLOC_035309	antisense_lncRNA	lncRNA	500	50570	88113	-	2	911	73				CAFS_LW_T_21431	CAFS_LW_G_21431	mRNA	1375	12919	15912	-	2	357	NA
LNC_008942	XLOC_035307	intronic_lncRNA	lncRNA	500	34286	43983	-	10	3940	360				CAFS_LW_T_21432	CAFS_LW_G_21432	mRNA	1375	38397	45774	-	6	2481	NA
LNC_008941	XLOC_035291	lincRNA	lncRNA	500	342792	344281	+	2	1230	216				CAFS_LW_T_21433	CAFS_LW_G_21433	mRNA	1375	109793	114004	-	5	1968	NA
LNC_008940	XLOC_035288	lincRNA	lncRNA	500	313568	314573	+	2	984	113				CAFS_LW_T_21434	CAFS_LW_G_21434	mRNA	1378	164454	166267	-	2	816	NA
LNC_035680	XLOC_148927	lincRNA	lncRNA	2504	294677	296320	-	2	1117	61				CAFS_LW_T_21435	CAFS_LW_G_21435	mRNA	1381	204164	205844	+	3	786	NA
LNC_035681	XLOC_148927	lincRNA	lncRNA	2504	294677	296322	-	2	1118	61				CAFS_LW_T_21436	CAFS_LW_G_21436	mRNA	1381	50066	51848	-	4	817	NA
LNC_035682	XLOC_148937	lincRNA	lncRNA	2504	369560	373763	-	2	2925	102				CAFS_LW_T_21437	CAFS_LW_G_21437	mRNA	1381	158729	165945	-	5	594	NA
LNC_025545	XLOC_106751	lincRNA	lncRNA	1643	694631	695939	+	2	1286	100				CAFS_LW_T_21438	CAFS_LW_G_21438	mRNA	1382	402541	410400	-	6	1176	NA
LNC_035684	XLOC_148940	lincRNA	lncRNA	2504	385949	386527	-	2	557	82				CAFS_LW_T_21439	CAFS_LW_G_21439	mRNA	1384	109295	121479	-	12	1500	NA
LNC_035685	XLOC_148941	lincRNA	lncRNA	2504	386883	387777	-	2	856	85				CAFS_LW_T_17798	CAFS_LW_G_17798	mRNA	2785	38881	62782	+	19	5640	NA
LNC_008949	XLOC_035346	lincRNA	lncRNA	500	361259	362223	-	3	782	160				CAFS_LW_T_07885	CAFS_LW_G_07885	mRNA	1264	115430	124195	-	12	1850	NA
LNC_008948	XLOC_035332	lincRNA	lncRNA	500	332930	334460	-	2	850	107				CAFS_LW_T_07884	CAFS_LW_G_07884	mRNA	119	281598	291163	+	6	1108	NA
LNC_036948	XLOC_153682	lincRNA	lncRNA	2574	244707	246168	-	2	1425	63				CAFS_LW_T_07887	CAFS_LW_G_07887	mRNA	1264	168575	178521	-	10	1518	NA
LNC_020524	XLOC_084684	lincRNA	lncRNA	1248	288190	289483	-	2	1234	106				CAFS_LW_T_07886	CAFS_LW_G_07886	mRNA	1264	160246	165805	+	4	1145	NA
LNC_023351	XLOC_097305	intronic_lncRNA	lncRNA	1452	328625	335029	+	8	934	170				CAFS_LW_T_07881	CAFS_LW_G_07881	mRNA	1264	232704	234330	-	2	1345	NA
LNC_023350	XLOC_097305	intronic_lncRNA	lncRNA	1452	325552	335029	+	11	2575	296				CAFS_LW_T_07880	CAFS_LW_G_07880	mRNA	1264	39615	46316	-	7	1248	NA
LNC_036949	XLOC_153685	lincRNA	lncRNA	2574	252093	254425	-	2	2209	92				CAFS_LW_T_22169	CAFS_LW_G_22169	mRNA	1987	45464	47920	-	4	417	NA
LNC_023353	XLOC_097309	intronic_lncRNA	lncRNA	1452	400273	405632	+	11	1208	226				CAFS_LW_T_22168	CAFS_LW_G_22168	mRNA	1987	132321	151757	+	10	1332	NA
LNC_009625	XLOC_037757	intronic_lncRNA	lncRNA	546	171048	193569	+	5	1845	153				CAFS_LW_T_22167	CAFS_LW_G_22167	mRNA	1987	110302	113965	+	3	339	NA
LNC_023352	XLOC_097309	intronic_lncRNA	lncRNA	1452	398123	405632	+	18	2161	225				CAFS_LW_T_22166	CAFS_LW_G_22166	mRNA	1986	239586	255999	+	18	2856	NA
LNC_009624	XLOC_037752	lincRNA	lncRNA	546	119488	120200	+	3	562	93				CAFS_LW_T_22165	CAFS_LW_G_22165	mRNA	1986	162611	167871	+	5	1139	NA
LNC_023355	XLOC_097312	intronic_lncRNA	lncRNA	1452	432222	472141	+	18	2658	522				CAFS_LW_T_22164	CAFS_LW_G_22164	mRNA	1985	1469	4107	-	2	2586	NA
LNC_009627	XLOC_037777	lincRNA	lncRNA	546	84864	85663	-	2	751	60				CAFS_LW_T_22163	CAFS_LW_G_22163	mRNA	1981	6955	9380	-	2	648	NA
LNC_023354	XLOC_097309	intronic_lncRNA	lncRNA	1452	401059	405632	+	10	1099	205				CAFS_LW_T_22162	CAFS_LW_G_22162	mRNA	1980	394859	397200	-	4	570	NA
LNC_017042	XLOC_068522	lincRNA	lncRNA	992	1	1804	+	2	644	87				CAFS_LW_T_22161	CAFS_LW_G_22161	mRNA	1980	86	21308	+	12	1857	NA
LNC_000537	XLOC_001838	lincRNA	lncRNA	32	33924	35643	+	2	519	76				CAFS_LW_T_22160	CAFS_LW_G_22160	mRNA	1979	39485	44225	+	5	879	NA
LNC_000534	XLOC_001837	lincRNA	lncRNA	32	26174	33858	+	8	4446	223				CAFS_LW_T_10481	CAFS_LW_G_10481	mRNA	1665	444699	468825	-	14	1869	NA
LNC_000535	XLOC_001837	lincRNA	lncRNA	32	26174	33858	+	8	3884	319				CAFS_LW_T_10480	CAFS_LW_G_10480	mRNA	1665	656348	662736	-	9	2048	NA
LNC_000532	XLOC_001837	lincRNA	lncRNA	32	26170	33858	+	9	3757	299				CAFS_LW_T_10483	CAFS_LW_G_10483	mRNA	1665	521616	527401	-	8	1365	NA
LNC_000533	XLOC_001837	lincRNA	lncRNA	32	26171	33858	+	8	3875	315				CAFS_LW_T_10482	CAFS_LW_G_10482	mRNA	1665	787302	789638	-	6	603	NA
LNC_000530	XLOC_001837	lincRNA	lncRNA	32	26170	33858	+	8	4533	299				CAFS_LW_T_10485	CAFS_LW_G_10485	mRNA	1666	1294	4179	+	3	1833	NA
LNC_000531	XLOC_001837	lincRNA	lncRNA	32	26170	33858	+	9	3754	299				CAFS_LW_T_10484	CAFS_LW_G_10484	mRNA	1665	291821	309417	-	18	1866	NA
LNC_009621	XLOC_037751	lincRNA	lncRNA	546	91033	95594	+	5	2043	102				CAFS_LW_T_10487	CAFS_LW_G_10487	mRNA	159	52192	55505	+	5	918	NA
LNC_017048	XLOC_068548	intronic_lncRNA	lncRNA	992	55558	56054	-	2	415	138				CAFS_LW_T_10486	CAFS_LW_G_10486	mRNA	1665	781988	786764	+	8	1050	NA
LNC_017049	XLOC_068551	lincRNA	lncRNA	992	62566	63136	-	2	349	41				CAFS_LW_T_10489	CAFS_LW_G_10489	mRNA	1665	586483	607948	+	32	4302	NA
LNC_000538	XLOC_001843	intronic_lncRNA	lncRNA	32	20081	25052	-	8	1292	320				CAFS_LW_T_10488	CAFS_LW_G_10488	mRNA	1665	765768	779267	-	27	3156	NA
LNC_000539	XLOC_001843	intronic_lncRNA	lncRNA	32	20081	25384	-	7	1985	316				CAFS_LW_T_04288	CAFS_LW_G_04288	mRNA	822	357984	371023	-	16	2580	NA
LNC_014227	XLOC_056135	lincRNA	lncRNA	818	478123	499756	-	3	21516	154				CAFS_LW_T_04289	CAFS_LW_G_04289	mRNA	822	825274	849134	-	24	4211	NA
LNC_014226	XLOC_056121	lincRNA	lncRNA	818	450354	456827	-	2	6402	151				CAFS_LW_T_04282	CAFS_LW_G_04282	mRNA	822	289910	296574	-	13	2703	NA
LNC_014225	XLOC_056112	lincRNA	lncRNA	818	431257	474396	-	3	2114	84				CAFS_LW_T_04283	CAFS_LW_G_04283	mRNA	822	808175	818550	+	5	1219	NA
LNC_014224	XLOC_056104	lincRNA	lncRNA	818	415648	419847	-	2	3949	78				CAFS_LW_T_04280	CAFS_LW_G_04280	mRNA	816	398154	441952	+	41	6384	NA
LNC_014223	XLOC_056103	lincRNA	lncRNA	818	410469	415454	-	2	4431	111				CAFS_LW_T_04281	CAFS_LW_G_04281	mRNA	822	97492	115459	+	9	2151	NA
LNC_009623	XLOC_037751	lincRNA	lncRNA	546	91033	95594	+	2	4298	102				CAFS_LW_T_04286	CAFS_LW_G_04286	mRNA	822	142015	166762	-	14	1797	NA
LNC_014221	XLOC_056099	lincRNA	lncRNA	818	377936	391460	-	2	13485	158				CAFS_LW_T_04287	CAFS_LW_G_04287	mRNA	822	876880	892402	-	13	1635	NA
LNC_014220	XLOC_056083	lincRNA	lncRNA	818	346880	349892	-	2	2992	108				CAFS_LW_T_04284	CAFS_LW_G_04284	mRNA	823	122	2142	-	5	1617	NA
LNC_009622	XLOC_037751	lincRNA	lncRNA	546	91033	95594	+	4	2293	102				CAFS_LW_T_04285	CAFS_LW_G_04285	mRNA	822	215913	229737	-	8	1551	NA
LNC_014229	XLOC_056139	lincRNA	lncRNA	818	518537	520313	-	2	1696	104				CAFS_LW_T_20459	CAFS_LW_G_20459	mRNA	678	370199	382812	+	7	1425	NA
LNC_014228	XLOC_056138	lincRNA	lncRNA	818	506928	518159	-	2	11203	180				CAFS_LW_T_20458	CAFS_LW_G_20458	mRNA	677	27306	28617	-	2	732	NA
LNC_015574	XLOC_062234	intronic_lncRNA	lncRNA	901	701335	709511	-	13	1720	245				CAFS_LW_T_14339	CAFS_LW_G_14339	mRNA	2297	65065	89390	+	17	2265	NA
LNC_015575	XLOC_062237	lincRNA	lncRNA	901	747037	747839	-	2	781	76				CAFS_LW_T_14338	CAFS_LW_G_14338	mRNA	2296	227094	347345	+	12	2468	NA
LNC_015576	XLOC_062252	antisense_lncRNA	lncRNA	902	51081	55999	+	2	2189	129				CAFS_LW_T_20451	CAFS_LW_G_20451	mRNA	668	1899583	1902944	-	9	1880	NA
LNC_015577	XLOC_062252	intronic_lncRNA	lncRNA	902	51081	56891	+	5	1436	194				CAFS_LW_T_14332	CAFS_LW_G_14332	mRNA	186	576477	585349	+	6	927	NA
LNC_015570	XLOC_062208	lincRNA	lncRNA	901	405491	421756	-	4	808	211				CAFS_LW_T_20453	CAFS_LW_G_20453	mRNA	674	224783	225824	+	2	754	NA
LNC_015571	XLOC_062210	antisense_lncRNA	lncRNA	901	434034	527117	-	4	439	146				CAFS_LW_T_20452	CAFS_LW_G_20452	mRNA	673	59317	61295	-	2	744	NA
LNC_015572	XLOC_062229	lincRNA	lncRNA	901	602853	604172	-	2	1044	105				CAFS_LW_T_20455	CAFS_LW_G_20455	mRNA	674	166045	195702	-	33	4887	NA
LNC_015573	XLOC_062234	intronic_lncRNA	lncRNA	901	701335	708821	-	11	1103	304				CAFS_LW_T_20454	CAFS_LW_G_20454	mRNA	674	46957	52038	-	7	1126	NA
LNC_015578	XLOC_062265	intronic_lncRNA	lncRNA	902	214413	220398	+	10	1405	259				CAFS_LW_T_20457	CAFS_LW_G_20457	mRNA	675	19270	22108	-	3	696	NA
LNC_015579	XLOC_062265	intronic_lncRNA	lncRNA	902	215461	220398	+	9	1596	259				CAFS_LW_T_20456	CAFS_LW_G_20456	mRNA	675	12838	14029	-	5	927	NA
LNC_008055	XLOC_031799	intronic_lncRNA	lncRNA	436	5515	8510	+	4	767	142				CAFS_LW_T_18489	CAFS_LW_G_18489	mRNA	3183	18782	31434	+	11	2357	NA
LNC_008054	XLOC_031779	lincRNA	lncRNA	435	474760	476999	-	2	2165	117				CAFS_LW_T_18488	CAFS_LW_G_18488	mRNA	3178	14275	38388	+	15	1629	NA
LNC_008057	XLOC_031806	intronic_lncRNA	lncRNA	436	54093	57533	+	10	1134	150				CAFS_LW_T_18481	CAFS_LW_G_18481	mRNA	223	428933	434277	+	7	1358	NA
LNC_008056	XLOC_031804	intronic_lncRNA	lncRNA	436	32334	39657	+	17	3412	899				CAFS_LW_T_18480	CAFS_LW_G_18480	mRNA	3180	497	13247	+	12	2777	NA
LNC_008051	XLOC_031771	intronic_lncRNA	lncRNA	435	359823	371397	-	20	4252	441				CAFS_LW_T_18483	CAFS_LW_G_18483	mRNA	3188	1224	5343	-	2	1090	NA
LNC_008050	XLOC_031766	lincRNA	lncRNA	435	316105	316796	-	3	404	95				CAFS_LW_T_18482	CAFS_LW_G_18482	mRNA	223	10695	20091	-	10	1491	NA
LNC_008053	XLOC_031772	intronic_lncRNA	lncRNA	435	383461	391067	-	2	886	134				CAFS_LW_T_18485	CAFS_LW_G_18485	mRNA	3185	15464	25267	+	13	1826	NA
LNC_008052	XLOC_031771	intronic_lncRNA	lncRNA	435	359823	371397	-	20	4267	441				CAFS_LW_T_18484	CAFS_LW_G_18484	mRNA	3184	9358	18919	-	9	1638	NA
LNC_008059	XLOC_031825	lincRNA	lncRNA	436	248757	249074	+	2	292	56				CAFS_LW_T_18487	CAFS_LW_G_18487	mRNA	3186	2612	7685	+	7	720	NA
LNC_008058	XLOC_031817	intronic_lncRNA	lncRNA	436	193299	195772	+	5	1185	170				CAFS_LW_T_18486	CAFS_LW_G_18486	mRNA	3181	1913	3922	-	3	717	NA
LNC_023871	XLOC_099384	lincRNA	lncRNA	1490	280872	282357	+	2	1324	153				CAFS_LW_T_14485	CAFS_LW_G_14485	mRNA	186	366383	367249	+	3	631	NA
LNC_017594	XLOC_071360	lincRNA	lncRNA	1032	34081	38886	+	3	367	115				CAFS_LW_T_14484	CAFS_LW_G_14484	mRNA	2326	625669	669619	-	16	3561	NA
LNC_017595	XLOC_071360	lincRNA	lncRNA	1032	34081	38886	+	3	638	67				CAFS_LW_T_14487	CAFS_LW_G_14487	mRNA	2328	8808	15705	+	8	2095	NA
LNC_017596	XLOC_071360	lincRNA	lncRNA	1032	34083	38886	+	3	375	104				CAFS_LW_T_14486	CAFS_LW_G_14486	mRNA	2329	1329	14151	-	13	984	NA
LNC_017597	XLOC_071362	intronic_lncRNA	lncRNA	1032	43645	44645	+	2	576	95				CAFS_LW_T_14481	CAFS_LW_G_14481	mRNA	2327	265136	286566	-	11	2891	NA
LNC_017590	XLOC_071340	lincRNA	lncRNA	1030	497349	498319	-	2	488	38				CAFS_LW_T_14480	CAFS_LW_G_14480	mRNA	2327	109817	111572	-	2	504	NA
LNC_017591	XLOC_071342	lincRNA	lncRNA	1030	517412	523976	-	4	1719	104				CAFS_LW_T_14483	CAFS_LW_G_14483	mRNA	2327	111921	112397	+	2	361	NA
LNC_017592	XLOC_071351	intronic_lncRNA	lncRNA	1031	6701	36163	-	10	4407	703				CAFS_LW_T_14482	CAFS_LW_G_14482	mRNA	2326	678668	712960	-	30	3900	NA
LNC_017593	XLOC_071360	lincRNA	lncRNA	1032	34081	38886	+	4	434	123				CAFS_LW_T_14489	CAFS_LW_G_14489	mRNA	2330	30489	47549	-	10	2144	NA
LNC_017598	XLOC_071363	antisense_lncRNA	lncRNA	1032	44872	47031	+	3	802	201				CAFS_LW_T_14488	CAFS_LW_G_14488	mRNA	2330	126892	142786	+	8	1645	NA
LNC_017599	XLOC_071363	antisense_lncRNA	lncRNA	1032	44874	47031	+	3	803	202				CAFS_LW_T_19684	CAFS_LW_G_19684	mRNA	171	541954	543686	+	2	1071	NA
LNC_040617	XLOC_171958	intronic_lncRNA	lncRNA	3604	1294	5483	+	13	2756	351				CAFS_LW_T_19685	CAFS_LW_G_19685	mRNA	171	125805	136244	-	13	1680	NA
LNC_038871	XLOC_162423	intronic_lncRNA	lncRNA	2781	76936	99222	+	14	2169	606				CAFS_LW_T_19686	CAFS_LW_G_19686	mRNA	171	477464	483007	-	5	897	NA
LNC_040615	XLOC_171950	lincRNA	lncRNA	3601	6682	7281	+	2	531	65				CAFS_LW_T_19687	CAFS_LW_G_19687	mRNA	172	31247	34299	+	4	627	NA
LNC_040614	XLOC_171945	lincRNA	lncRNA	3599	3756	6740	-	2	2841	240				CAFS_LW_T_19680	CAFS_LW_G_19680	mRNA	170	35413	36600	-	2	804	NA
LNC_040613	XLOC_171936	lincRNA	lncRNA	3597	4296	7146	-	2	2672	96				CAFS_LW_T_19681	CAFS_LW_G_19681	mRNA	171	97665	98060	+	1	396	NA
LNC_040612	XLOC_171932	antisense_lncRNA	lncRNA	3596	4606	8654	-	2	456	126				CAFS_LW_T_19682	CAFS_LW_G_19682	mRNA	171	109312	110858	+	3	528	NA
LNC_040611	XLOC_171907	intronic_lncRNA	lncRNA	3591	7	1581	+	2	424	124				CAFS_LW_T_19683	CAFS_LW_G_19683	mRNA	171	489135	490594	+	5	660	NA
LNC_040610	XLOC_171903	intronic_lncRNA	lncRNA	3590	3704	4554	+	2	739	105				CAFS_LW_T_19688	CAFS_LW_G_19688	mRNA	174	15220	21153	-	4	1430	NA
LNC_040068	XLOC_168860	antisense_lncRNA	lncRNA	3143	29385	34675	-	2	1076	233				CAFS_LW_T_19689	CAFS_LW_G_19689	mRNA	175	346841	349965	+	3	546	NA
LNC_040619	XLOC_171958	intronic_lncRNA	lncRNA	3604	2103	4384	+	7	1564	240				CAFS_LW_T_18153	CAFS_LW_G_18153	mRNA	2931	69539	105834	-	26	3953	NA
LNC_040069	XLOC_168863	intronic_lncRNA	lncRNA	3144	31503	33127	-	3	313	104				CAFS_LW_T_18152	CAFS_LW_G_18152	mRNA	2934	24051	33145	-	4	5222	NA
LNC_014483	XLOC_057108	intronic_lncRNA	lncRNA	833	279566	301303	+	8	1331	252				CAFS_LW_T_18151	CAFS_LW_G_18151	mRNA	2927	12144	17029	-	9	1362	NA
LNC_005993	XLOC_023061	intronic_lncRNA	lncRNA	309	681813	693748	-	8	5243	367				CAFS_LW_T_18150	CAFS_LW_G_18150	mRNA	2930	13313	17961	-	7	1691	NA
LNC_014481	XLOC_057077	intronic_lncRNA	lncRNA	833	135860	145268	+	11	1597	261				CAFS_LW_T_18157	CAFS_LW_G_18157	mRNA	217	141049	153870	-	5	3460	NA
LNC_014480	XLOC_057070	intronic_lncRNA	lncRNA	833	90068	101365	+	9	2707	295				CAFS_LW_T_18156	CAFS_LW_G_18156	mRNA	2936	44026	45415	+	3	453	NA
LNC_014487	XLOC_057125	antisense_lncRNA	lncRNA	833	483767	491720	+	3	228	68				CAFS_LW_T_18155	CAFS_LW_G_18155	mRNA	2929	40247	49539	-	10	2574	NA
LNC_014486	XLOC_057118	intronic_lncRNA	lncRNA	833	380220	388639	+	11	1993	253				CAFS_LW_T_18154	CAFS_LW_G_18154	mRNA	217	216490	225225	+	6	1473	NA
LNC_014485	XLOC_057113	antisense_lncRNA	lncRNA	833	330850	337332	+	3	303	101				CAFS_LW_T_18159	CAFS_LW_G_18159	mRNA	2937	7139	11142	+	4	763	NA
LNC_005992	XLOC_023061	intronic_lncRNA	lncRNA	309	681813	693748	-	8	5246	367				CAFS_LW_T_18158	CAFS_LW_G_18158	mRNA	2935	48357	50721	+	6	517	NA
LNC_014489	XLOC_057130	lincRNA	lncRNA	833	567078	578697	+	4	11503	157				CAFS_LW_T_05623	CAFS_LW_G_05623	mRNA	955	665000	672298	-	2	1200	NA
LNC_014488	XLOC_057130	lincRNA	lncRNA	833	567044	578697	+	4	11540	157				CAFS_LW_T_05622	CAFS_LW_G_05622	mRNA	955	411820	418088	+	10	2007	NA
LNC_005991	XLOC_023054	antisense_lncRNA	lncRNA	309	651932	698644	-	2	602	141				CAFS_LW_T_05621	CAFS_LW_G_05621	mRNA	951	103462	106772	+	6	972	NA
LNC_005990	XLOC_023046	lincRNA	lncRNA	309	536258	539892	-	2	3550	117				CAFS_LW_T_05620	CAFS_LW_G_05620	mRNA	955	576324	578975	-	7	1095	NA
LNC_005997	XLOC_023079	lincRNA	lncRNA	310	39188	47624	+	5	3816	155				CAFS_LW_T_05627	CAFS_LW_G_05627	mRNA	955	580513	595618	+	10	1582	NA
LNC_005996	XLOC_023079	lincRNA	lncRNA	310	39188	47624	+	5	3798	155				CAFS_LW_T_05626	CAFS_LW_G_05626	mRNA	955	474372	482105	+	10	1350	NA
LNC_005995	XLOC_023062	intronic_lncRNA	lncRNA	309	710008	713968	-	4	2342	244				CAFS_LW_T_05625	CAFS_LW_G_05625	mRNA	955	564361	566723	+	5	681	NA
LNC_040060	XLOC_168780	lincRNA	lncRNA	3136	18121	22183	-	3	1482	117				CAFS_LW_T_05624	CAFS_LW_G_05624	mRNA	955	57481	152286	-	25	3670	NA
LNC_005994	XLOC_023062	intronic_lncRNA	lncRNA	309	695170	713968	-	4	1944	219				CAFS_LW_T_05629	CAFS_LW_G_05629	mRNA	955	418381	443871	-	28	2832	NA
LNC_021969	XLOC_091523	intronic_lncRNA	lncRNA	1367	432787	434435	+	4	465	98				CAFS_LW_T_05628	CAFS_LW_G_05628	mRNA	956	67081	72089	+	4	3193	NA
LNC_016885	XLOC_067958	intronic_lncRNA	lncRNA	985	129604	133721	-	8	1313	243				CAFS_LW_T_17688	CAFS_LW_G_17688	mRNA	2751	96196	99034	+	6	1659	NA
LNC_016884	XLOC_067912	lincRNA	lncRNA	985	256816	262271	+	2	347	58				CAFS_LW_T_17689	CAFS_LW_G_17689	mRNA	2755	90287	97797	+	4	924	NA
LNC_016887	XLOC_067965	lincRNA	lncRNA	985	215324	218042	-	2	2685	102				CAFS_LW_T_02938	CAFS_LW_G_02938	mRNA	666	15126	28539	+	16	2235	NA
LNC_016886	XLOC_067958	antisense_lncRNA	lncRNA	985	130892	131416	-	3	313	90				CAFS_LW_T_02939	CAFS_LW_G_02939	mRNA	663	481222	483849	+	4	1575	NA
LNC_016881	XLOC_067900	lincRNA	lncRNA	985	175894	176685	+	2	724	68				CAFS_LW_T_02936	CAFS_LW_G_02936	mRNA	665	16122	20726	+	3	1278	NA
LNC_016880	XLOC_067898	intronic_lncRNA	lncRNA	985	166703	179289	+	7	761	110				CAFS_LW_T_02937	CAFS_LW_G_02937	mRNA	664	208829	218036	+	9	1026	NA
LNC_016883	XLOC_067912	lincRNA	lncRNA	985	256668	262271	+	2	504	58				CAFS_LW_T_02934	CAFS_LW_G_02934	mRNA	663	473202	478330	-	7	759	NA
LNC_016882	XLOC_067902	intronic_lncRNA	lncRNA	985	187688	209043	+	11	1687	282				CAFS_LW_T_02935	CAFS_LW_G_02935	mRNA	664	54182	85114	-	22	2973	NA
LNC_016889	XLOC_067966	lincRNA	lncRNA	985	218343	234176	-	4	15714	143				CAFS_LW_T_02932	CAFS_LW_G_02932	mRNA	665	8861	14599	-	4	417	NA
LNC_016888	XLOC_067966	lincRNA	lncRNA	985	218343	234176	-	4	15501	143				CAFS_LW_T_02933	CAFS_LW_G_02933	mRNA	662	108932	150321	-	29	4209	NA
LNC_010065	XLOC_039419	intronic_lncRNA	lncRNA	573	190220	191478	-	4	907	140				CAFS_LW_T_02930	CAFS_LW_G_02930	mRNA	664	246276	246885	+	2	460	NA
LNC_010064	XLOC_039417	intronic_lncRNA	lncRNA	573	184662	186388	-	3	1005	216				CAFS_LW_T_17685	CAFS_LW_G_17685	mRNA	208	36157	37968	-	2	880	NA
LNC_010067	XLOC_039435	intronic_lncRNA	lncRNA	573	348153	363854	-	7	1362	271				CAFS_LW_T_10306	CAFS_LW_G_10306	mRNA	1634	57272	65753	+	3	823	NA
LNC_010066	XLOC_039435	intronic_lncRNA	lncRNA	573	343564	363854	-	7	1275	271				CAFS_LW_T_10307	CAFS_LW_G_10307	mRNA	1631	119281	151003	-	15	1526	NA
LNC_010061	XLOC_039406	intronic_lncRNA	lncRNA	573	49304	51866	-	7	692	159				CAFS_LW_T_10304	CAFS_LW_G_10304	mRNA	1629	178598	199223	+	10	3313	NA
LNC_010060	XLOC_039406	intronic_lncRNA	lncRNA	573	48474	51866	-	8	790	164				CAFS_LW_T_10305	CAFS_LW_G_10305	mRNA	1636	49215	53119	-	4	407	NA
LNC_010063	XLOC_039415	intronic_lncRNA	lncRNA	573	152084	153890	-	3	295	97				CAFS_LW_T_10302	CAFS_LW_G_10302	mRNA	1631	53964	55806	-	5	447	NA
LNC_010062	XLOC_039409	intronic_lncRNA	lncRNA	573	96532	98156	-	2	903	106				CAFS_LW_T_10303	CAFS_LW_G_10303	mRNA	1634	49456	53692	-	4	387	NA
LNC_015686	XLOC_062818	lincRNA	lncRNA	911	243649	250741	+	3	6431	124				CAFS_LW_T_10300	CAFS_LW_G_10300	mRNA	1629	174383	181728	-	6	1260	NA
LNC_015687	XLOC_062819	lincRNA	lncRNA	911	283467	284701	+	2	654	72				CAFS_LW_T_10301	CAFS_LW_G_10301	mRNA	1629	110174	131944	+	28	4146	NA
LNC_015684	XLOC_062816	intronic_lncRNA	lncRNA	911	229279	237202	+	6	1264	182				CAFS_LW_T_10308	CAFS_LW_G_10308	mRNA	1636	27758	36278	-	5	1619	NA
LNC_015685	XLOC_062817	antisense_lncRNA	lncRNA	911	238097	243567	+	2	5451	121				CAFS_LW_T_10309	CAFS_LW_G_10309	mRNA	1637	94806	100229	+	4	2559	NA
LNC_010069	XLOC_039440	intronic_lncRNA	lncRNA	573	367902	389505	-	12	2992	283				CAFS_LW_T_16223	CAFS_LW_G_16223	mRNA	2522	317612	320452	-	2	896	NA
LNC_010068	XLOC_039440	intronic_lncRNA	lncRNA	573	367902	389458	-	12	2945	283				CAFS_LW_T_16222	CAFS_LW_G_16222	mRNA	2521	133364	136346	-	7	2106	NA
LNC_015680	XLOC_062809	intronic_lncRNA	lncRNA	911	79582	95678	+	16	1728	279				CAFS_LW_T_16221	CAFS_LW_G_16221	mRNA	2521	86053	86962	+	1	910	NA
LNC_015681	XLOC_062811	intronic_lncRNA	lncRNA	911	143992	197723	+	18	2969	288				CAFS_LW_T_16220	CAFS_LW_G_16220	mRNA	2520	322867	333752	+	24	3291	NA
LNC_039578	XLOC_165875	lincRNA	lncRNA	2933	4680	7657	-	3	2730	161				CAFS_LW_T_16227	CAFS_LW_G_16227	mRNA	2522	78321	88695	-	3	2104	NA
LNC_023688	XLOC_098570	lincRNA	lncRNA	1475	54407	88994	+	2	4882	114				CAFS_LW_T_16226	CAFS_LW_G_16226	mRNA	2521	215782	229156	-	3	604	NA
LNC_033598	XLOC_141033	intronic_lncRNA	lncRNA	2399	557604	567623	-	5	2457	142				CAFS_LW_T_16225	CAFS_LW_G_16225	mRNA	2521	88413	92475	+	7	1919	NA
LNC_033599	XLOC_141033	intronic_lncRNA	lncRNA	2399	557996	567527	-	4	2323	142				CAFS_LW_T_16224	CAFS_LW_G_16224	mRNA	196	29086	68083	+	19	2565	NA
LNC_023682	XLOC_098540	lincRNA	lncRNA	1474	10253	11322	+	2	535	62				CAFS_LW_T_16229	CAFS_LW_G_16229	mRNA	2521	327565	342988	-	7	2077	NA
LNC_009197	XLOC_036411	lincRNA	lncRNA	523	35213	39785	-	2	235	42				CAFS_LW_T_16228	CAFS_LW_G_16228	mRNA	2522	39645	43761	+	2	1161	NA
LNC_009196	XLOC_036411	lincRNA	lncRNA	523	35213	39785	-	3	527	113				CAFS_LW_T_15514	CAFS_LW_G_15514	mRNA	2472	294099	294685	+	1	587	NA
LNC_039576	XLOC_165871	lincRNA	lncRNA	2933	58045	59026	+	2	941	99				CAFS_LW_T_15515	CAFS_LW_G_15515	mRNA	28	868636	887038	-	27	3732	NA
LNC_009195	XLOC_036411	lincRNA	lncRNA	523	35213	39785	-	2	415	52				CAFS_LW_T_13585	CAFS_LW_G_13585	mRNA	2168	410171	436976	-	19	3379	NA
LNC_039577	XLOC_165872	lincRNA	lncRNA	2933	1	814	-	2	700	68				CAFS_LW_T_13584	CAFS_LW_G_13584	mRNA	2168	437773	449861	+	10	2594	NA
LNC_033592	XLOC_140969	lincRNA	lncRNA	2399	523284	524708	+	2	1356	116				CAFS_LW_T_13765	CAFS_LW_G_13765	mRNA	2195	139844	166206	-	16	3484	NA
LNC_009194	XLOC_036411	lincRNA	lncRNA	523	35213	39785	-	3	527	113				CAFS_LW_T_13764	CAFS_LW_G_13764	mRNA	2195	259980	267566	-	11	1582	NA
LNC_033593	XLOC_140980	lincRNA	lncRNA	2399	2329	5206	-	3	1637	148				CAFS_LW_T_13767	CAFS_LW_G_13767	mRNA	2195	605503	627516	+	6	2163	NA
LNC_009193	XLOC_036411	lincRNA	lncRNA	523	35213	36007	-	3	323	72				CAFS_LW_T_13766	CAFS_LW_G_13766	mRNA	2195	312789	341174	+	17	3614	NA
LNC_023684	XLOC_098553	intronic_lncRNA	lncRNA	1474	94586	101714	+	7	1723	497				CAFS_LW_T_13761	CAFS_LW_G_13761	mRNA	179	63417	65177	+	4	896	NA
LNC_009192	XLOC_036411	lincRNA	lncRNA	523	35213	36007	-	2	615	113				CAFS_LW_T_13760	CAFS_LW_G_13760	mRNA	2195	251305	257069	+	6	1419	NA
LNC_009191	XLOC_036411	lincRNA	lncRNA	523	35213	36007	-	3	323	72				CAFS_LW_T_13763	CAFS_LW_G_13763	mRNA	2192	137121	145825	+	19	2688	NA
LNC_021478	XLOC_089084	intronic_lncRNA	lncRNA	1316	86463	110418	+	4	3860	543				CAFS_LW_T_13762	CAFS_LW_G_13762	mRNA	2192	70547	79415	+	10	1830	NA
LNC_021479	XLOC_089096	intronic_lncRNA	lncRNA	1316	138494	154598	+	6	1823	145				CAFS_LW_T_13769	CAFS_LW_G_13769	mRNA	179	31808	38217	-	11	3123	NA
LNC_021476	XLOC_089071	antisense_lncRNA	lncRNA	1315	4203	4920	-	2	436	145				CAFS_LW_T_13768	CAFS_LW_G_13768	mRNA	2195	687367	690823	+	5	561	NA
LNC_021477	XLOC_089072	intronic_lncRNA	lncRNA	1315	5059	5733	-	2	511	169				CAFS_LW_T_00732	CAFS_LW_G_00732	mRNA	363	322016	324588	+	2	2423	NA
LNC_021474	XLOC_089064	lincRNA	lncRNA	1314	196988	197834	-	2	540	50				CAFS_LW_T_00733	CAFS_LW_G_00733	mRNA	365	13283	17165	-	10	1347	NA
LNC_009190	XLOC_036411	lincRNA	lncRNA	523	35213	36006	-	2	614	113				CAFS_LW_T_03711	CAFS_LW_G_03711	mRNA	747	1047624	1058858	-	15	3486	NA
LNC_021472	XLOC_089059	lincRNA	lncRNA	1314	155436	160075	-	2	249	70				CAFS_LW_T_03710	CAFS_LW_G_03710	mRNA	747	1095249	1110303	+	10	1017	NA
LNC_021473	XLOC_089063	lincRNA	lncRNA	1314	196005	196788	-	2	738	71				CAFS_LW_T_03713	CAFS_LW_G_03713	mRNA	748	15780	21236	+	8	966	NA
LNC_021470	XLOC_089056	lincRNA	lncRNA	1314	151891	159965	-	2	1624	179				CAFS_LW_T_03712	CAFS_LW_G_03712	mRNA	747	1180838	1187397	+	14	1875	NA
LNC_021471	XLOC_089057	lincRNA	lncRNA	1314	152596	155283	-	2	1400	85				CAFS_LW_T_03715	CAFS_LW_G_03715	mRNA	747	1191644	1215402	-	16	1926	NA
LNC_017868	XLOC_072512	antisense_lncRNA	lncRNA	1053	350851	353640	+	3	2593	264				CAFS_LW_T_03714	CAFS_LW_G_03714	mRNA	749	668	1301	+	3	432	NA
LNC_017869	XLOC_072514	antisense_lncRNA	lncRNA	1053	355102	356118	+	2	934	253				CAFS_LW_T_03717	CAFS_LW_G_03717	mRNA	750	394042	397218	+	3	1755	NA
LNC_025508	XLOC_106609	intronic_lncRNA	lncRNA	1641	2794	6009	+	4	714	237				CAFS_LW_T_03716	CAFS_LW_G_03716	mRNA	747	1383014	1397279	-	30	3223	NA
LNC_025509	XLOC_106611	intronic_lncRNA	lncRNA	1641	18459	20549	+	5	767	192				CAFS_LW_T_03719	CAFS_LW_G_03719	mRNA	748	105183	140930	+	5	631	NA
LNC_017864	XLOC_072492	lincRNA	lncRNA	1053	73772	74360	+	2	503	55				CAFS_LW_T_11946	CAFS_LW_G_11946	mRNA	1898	29515	34503	+	10	2452	NA
LNC_017865	XLOC_072505	intronic_lncRNA	lncRNA	1053	187012	191009	+	3	937	102				CAFS_LW_T_11945	CAFS_LW_G_11945	mRNA	1898	259048	266496	+	7	2823	NA
LNC_017866	XLOC_072509	antisense_lncRNA	lncRNA	1053	310129	321669	+	2	962	166				CAFS_LW_T_11944	CAFS_LW_G_11944	mRNA	1898	131457	133829	-	4	480	NA
LNC_017867	XLOC_072511	intronic_lncRNA	lncRNA	1053	345550	350195	+	13	2952	286				CAFS_LW_T_11943	CAFS_LW_G_11943	mRNA	1898	216929	221393	-	5	522	NA
LNC_017860	XLOC_072481	intronic_lncRNA	lncRNA	1052	538058	539675	-	4	575	139				CAFS_LW_T_11942	CAFS_LW_G_11942	mRNA	1898	403700	408482	-	6	1194	NA
LNC_017861	XLOC_072485	lincRNA	lncRNA	1052	549795	553186	-	3	3202	83				CAFS_LW_T_11941	CAFS_LW_G_11941	mRNA	1898	127642	129874	+	2	1005	NA
LNC_017862	XLOC_072486	lincRNA	lncRNA	1052	545505	546161	-	2	400	58				CAFS_LW_T_00834	CAFS_LW_G_00834	mRNA	372	827221	863431	+	31	5672	NA
LNC_017863	XLOC_072487	lincRNA	lncRNA	1052	554420	555980	-	2	244	67				CAFS_LW_T_10728	CAFS_LW_G_10728	mRNA	1721	813656	819062	+	10	1344	NA
LNC_012339	XLOC_048490	intronic_lncRNA	lncRNA	706	84643	94811	-	4	2940	177				CAFS_LW_T_07418	CAFS_LW_G_07418	mRNA	1191	66136	135185	-	15	3620	NA
LNC_012338	XLOC_048488	antisense_lncRNA	lncRNA	706	78745	81899	-	2	545	92				CAFS_LW_T_07419	CAFS_LW_G_07419	mRNA	1193	208117	219066	-	11	1866	NA
LNC_012333	XLOC_048465	intronic_lncRNA	lncRNA	706	98307	107906	+	9	1793	240				CAFS_LW_T_07416	CAFS_LW_G_07416	mRNA	1194	49894	51614	+	4	747	NA
LNC_012332	XLOC_048455	antisense_lncRNA	lncRNA	705	6412	7184	+	2	324	82				CAFS_LW_T_07417	CAFS_LW_G_07417	mRNA	1192	692357	715715	-	22	3222	NA
LNC_012331	XLOC_048445	lincRNA	lncRNA	704	1128812	1129081	-	2	242	76				CAFS_LW_T_07414	CAFS_LW_G_07414	mRNA	1194	8547	13144	-	5	650	NA
LNC_012330	XLOC_048444	lincRNA	lncRNA	704	1127260	1128650	-	2	898	81				CAFS_LW_T_07415	CAFS_LW_G_07415	mRNA	116	27360	29704	+	2	2063	NA
LNC_012337	XLOC_048486	intronic_lncRNA	lncRNA	706	48466	66402	-	29	5284	642				CAFS_LW_T_07412	CAFS_LW_G_07412	mRNA	1193	78219	84098	-	6	2531	NA
LNC_012336	XLOC_048483	intronic_lncRNA	lncRNA	706	2678	12839	-	11	5379	314				CAFS_LW_T_07413	CAFS_LW_G_07413	mRNA	1193	46490	67935	-	10	5751	NA
LNC_012335	XLOC_048475	intronic_lncRNA	lncRNA	706	210337	213710	+	3	1043	266				CAFS_LW_T_07410	CAFS_LW_G_07410	mRNA	1193	168225	185301	-	20	3093	NA
LNC_012334	XLOC_048471	intronic_lncRNA	lncRNA	706	160979	199061	+	17	4033	382				CAFS_LW_T_07411	CAFS_LW_G_07411	mRNA	1193	94588	116461	+	4	1512	NA
LNC_000994	XLOC_003542	lincRNA	lncRNA	59	1	1760	-	2	1678	73				CAFS_LW_T_00839	CAFS_LW_G_00839	mRNA	49	290502	303842	+	4	2302	NA
LNC_000995	XLOC_003542	lincRNA	lncRNA	59	1	1762	-	2	1683	73				CAFS_LW_T_00838	CAFS_LW_G_00838	mRNA	372	1394351	1411299	-	9	2757	NA
LNC_000996	XLOC_003542	lincRNA	lncRNA	59	1	1762	-	2	1681	79				CAFS_LW_T_00731	CAFS_LW_G_00731	mRNA	363	290757	293542	-	3	663	NA
LNC_000997	XLOC_003542	lincRNA	lncRNA	59	1	1762	-	2	1685	79				CAFS_LW_T_12414	CAFS_LW_G_12414	mRNA	1978	20102	30599	+	6	4202	NA
LNC_000990	XLOC_003525	lincRNA	lncRNA	58	6174	6820	+	2	627	74				CAFS_LW_T_12415	CAFS_LW_G_12415	mRNA	1984	4302	5025	+	1	724	NA
LNC_000991	XLOC_003529	lincRNA	lncRNA	59	290	1465	+	2	1098	80				CAFS_LW_T_12416	CAFS_LW_G_12416	mRNA	1976	237079	299317	-	52	6978	NA
LNC_000992	XLOC_003530	lincRNA	lncRNA	59	11982	13358	+	2	1300	79				CAFS_LW_T_12417	CAFS_LW_G_12417	mRNA	1977	15407	58350	-	55	12528	NA
LNC_000993	XLOC_003531	intronic_lncRNA	lncRNA	59	19123	22932	+	3	1707	249				CAFS_LW_T_12410	CAFS_LW_G_12410	mRNA	171	824964	827999	-	5	2149	NA
LNC_030364	XLOC_127447	intronic_lncRNA	lncRNA	2073	324186	330339	-	10	1810	225				CAFS_LW_T_12411	CAFS_LW_G_12411	mRNA	1981	658	3541	+	5	624	NA
LNC_030365	XLOC_127460	lincRNA	lncRNA	2073	400413	450657	-	3	661	85				CAFS_LW_T_12412	CAFS_LW_G_12412	mRNA	1980	26917	32270	-	7	1713	NA
LNC_023830	XLOC_099178	lincRNA	lncRNA	1485	104189	105270	-	3	413	98				CAFS_LW_T_12413	CAFS_LW_G_12413	mRNA	1979	14739	20540	-	7	794	NA
LNC_023831	XLOC_099180	intronic_lncRNA	lncRNA	1485	113219	113692	-	2	278	85				CAFS_LW_T_10724	CAFS_LW_G_10724	mRNA	1721	513960	521807	-	5	1251	NA
LNC_023832	XLOC_099182	antisense_lncRNA	lncRNA	1485	147088	147969	-	2	844	90				CAFS_LW_T_12418	CAFS_LW_G_12418	mRNA	1986	12765	29536	+	10	1752	NA
LNC_023833	XLOC_099190	lincRNA	lncRNA	1485	323756	334108	-	2	9245	129				CAFS_LW_T_12419	CAFS_LW_G_12419	mRNA	1983	878	19610	+	15	3356	NA
LNC_023834	XLOC_099190	lincRNA	lncRNA	1485	323756	334146	-	3	9002	129				CAFS_LW_T_10725	CAFS_LW_G_10725	mRNA	1721	695132	701546	-	6	1134	NA
LNC_023835	XLOC_099191	lincRNA	lncRNA	1485	303529	312252	-	3	8593	111				CAFS_LW_T_11600	CAFS_LW_G_11600	mRNA	1849	315365	317018	-	2	756	NA
LNC_023836	XLOC_099212	antisense_lncRNA	lncRNA	1485	392445	395526	-	3	378	119				CAFS_LW_T_09548	CAFS_LW_G_09548	mRNA	1490	324246	349776	+	23	2164	NA
LNC_023837	XLOC_099223	lincRNA	lncRNA	1486	49924	50574	+	2	460	82				CAFS_LW_T_09549	CAFS_LW_G_09549	mRNA	1492	29112	36772	-	4	692	NA
LNC_023838	XLOC_099233	antisense_lncRNA	lncRNA	1486	76992	80371	+	2	1263	107				CAFS_LW_T_09546	CAFS_LW_G_09546	mRNA	1492	4073	11977	-	7	1207	NA
LNC_023839	XLOC_099244	lincRNA	lncRNA	1486	23505	24688	-	3	594	121				CAFS_LW_T_09547	CAFS_LW_G_09547	mRNA	1492	15520	18650	+	3	555	NA
LNC_030367	XLOC_127469	lincRNA	lncRNA	2073	416934	422576	-	2	2161	100				CAFS_LW_T_09544	CAFS_LW_G_09544	mRNA	1491	3269	14993	+	7	1341	NA
LNC_031019	XLOC_130203	intronic_lncRNA	lncRNA	2133	19834	28989	+	4	2407	148				CAFS_LW_T_09545	CAFS_LW_G_09545	mRNA	1490	179049	191228	-	22	2666	NA
LNC_017761	XLOC_072050	antisense_lncRNA	lncRNA	1046	12494	52105	-	2	1309	129				CAFS_LW_T_09542	CAFS_LW_G_09542	mRNA	147	164992	182838	+	21	3880	NA
LNC_031018	XLOC_130181	lincRNA	lncRNA	2132	1772964	1775489	-	2	2503	192				CAFS_LW_T_09543	CAFS_LW_G_09543	mRNA	1491	37811	39398	-	3	909	NA
LNC_017760	XLOC_072033	lincRNA	lncRNA	1045	56434	59945	-	2	2838	355				CAFS_LW_T_09540	CAFS_LW_G_09540	mRNA	1490	192855	203986	-	16	2809	NA
LNC_030867	XLOC_129624	lincRNA	lncRNA	2123	235663	237512	-	3	1449	105				CAFS_LW_T_09541	CAFS_LW_G_09541	mRNA	1490	306372	312443	-	4	1752	NA
LNC_030866	XLOC_129618	lincRNA	lncRNA	2123	218591	219316	-	2	662	68				CAFS_LW_T_01719	CAFS_LW_G_01719	mRNA	509	234894	252084	+	11	2220	NA
LNC_030865	XLOC_129616	intronic_lncRNA	lncRNA	2123	188663	202958	-	2	623	207				CAFS_LW_T_01718	CAFS_LW_G_01718	mRNA	509	168963	175106	+	9	1446	NA
LNC_030864	XLOC_129615	intronic_lncRNA	lncRNA	2123	182805	190681	-	3	486	135				CAFS_LW_T_01713	CAFS_LW_G_01713	mRNA	507	12857	23137	-	16	2936	NA
LNC_018078	XLOC_073574	intronic_lncRNA	lncRNA	1071	241258	249059	-	9	3761	396				CAFS_LW_T_01712	CAFS_LW_G_01712	mRNA	507	83362	88936	+	9	1749	NA
LNC_018079	XLOC_073574	intronic_lncRNA	lncRNA	1071	241258	249266	-	10	2255	396				CAFS_LW_T_01711	CAFS_LW_G_01711	mRNA	507	72642	74396	+	5	825	NA
LNC_018076	XLOC_073565	intronic_lncRNA	lncRNA	1071	78526	90225	-	7	2105	353				CAFS_LW_T_01710	CAFS_LW_G_01710	mRNA	61	599642	605384	+	5	1026	NA
LNC_018077	XLOC_073572	intronic_lncRNA	lncRNA	1071	211080	239946	-	36	6373	269				CAFS_LW_T_01717	CAFS_LW_G_01717	mRNA	509	150712	165937	+	12	4058	NA
LNC_018074	XLOC_073552	antisense_lncRNA	lncRNA	1071	1311395	1312671	+	2	865	87				CAFS_LW_T_01716	CAFS_LW_G_01716	mRNA	507	47068	66564	+	14	3832	NA
LNC_018075	XLOC_073565	intronic_lncRNA	lncRNA	1071	78526	90225	-	8	2129	361				CAFS_LW_T_01715	CAFS_LW_G_01715	mRNA	61	516474	531417	-	25	3981	NA
LNC_018072	XLOC_073551	intronic_lncRNA	lncRNA	1071	1303069	1306080	+	5	797	217				CAFS_LW_T_01714	CAFS_LW_G_01714	mRNA	507	76555	78134	-	2	839	NA
LNC_018073	XLOC_073552	intronic_lncRNA	lncRNA	1071	1311060	1325075	+	5	8899	161				CAFS_LW_T_23362	CAFS_LW_G_23362	mRNA	4111	570	1889	-	4	444	NA
LNC_018070	XLOC_073542	intronic_lncRNA	lncRNA	1071	1187163	1195896	+	5	2553	148				CAFS_LW_T_23363	CAFS_LW_G_23363	mRNA	4126	683	3223	+	4	476	NA
LNC_018071	XLOC_073551	intronic_lncRNA	lncRNA	1071	1303011	1306080	+	6	549	183				CAFS_LW_T_23360	CAFS_LW_G_23360	mRNA	4103	268	3060	-	3	612	NA
LNC_002286	XLOC_008506	lincRNA	lncRNA	120	45946	46512	+	2	353	117				CAFS_LW_T_23361	CAFS_LW_G_23361	mRNA	4108	180	1940	-	2	313	NA
LNC_017769	XLOC_072073	lincRNA	lncRNA	1047	18388	31014	-	3	12570	417				CAFS_LW_T_23366	CAFS_LW_G_23366	mRNA	4134	817	2463	+	3	526	NA
LNC_002287	XLOC_008509	lincRNA	lncRNA	120	5974	6814	-	2	796	61				CAFS_LW_T_23367	CAFS_LW_G_23367	mRNA	4135	395	3773	+	4	542	NA
LNC_017768	XLOC_072073	lincRNA	lncRNA	1047	18388	31014	-	4	12357	437				CAFS_LW_T_23364	CAFS_LW_G_23364	mRNA	4129	105	2493	+	4	852	NA
LNC_002284	XLOC_008500	antisense_lncRNA	lncRNA	120	20938	32662	+	2	773	96				CAFS_LW_T_23365	CAFS_LW_G_23365	mRNA	4131	153	3580	+	6	1242	NA
LNC_002285	XLOC_008501	intronic_lncRNA	lncRNA	120	22557	24837	+	3	400	114				CAFS_LW_T_23368	CAFS_LW_G_23368	mRNA	4140	34	3557	+	5	879	NA
LNC_002282	XLOC_008500	antisense_lncRNA	lncRNA	120	20376	32662	+	5	772	183				CAFS_LW_T_23369	CAFS_LW_G_23369	mRNA	4164	99	2726	+	4	652	NA
LNC_002283	XLOC_008500	intronic_lncRNA	lncRNA	120	20376	33674	+	10	1110	360				CAFS_LW_T_00518	CAFS_LW_G_00518	mRNA	345	182875	186723	-	12	1314	NA
LNC_002280	XLOC_008492	lincRNA	lncRNA	119	292361	344144	-	10	42629	148				CAFS_LW_T_00519	CAFS_LW_G_00519	mRNA	345	256295	286897	+	23	2993	NA
LNC_002281	XLOC_008499	lincRNA	lncRNA	120	6026	6806	+	2	736	61				CAFS_LW_T_00516	CAFS_LW_G_00516	mRNA	345	81631	95464	-	28	3180	NA
LNC_038247	XLOC_159625	lincRNA	lncRNA	2699	48619	54396	+	2	5743	117				CAFS_LW_T_00517	CAFS_LW_G_00517	mRNA	345	164081	172872	-	10	2226	NA
LNC_038246	XLOC_159616	intronic_lncRNA	lncRNA	2698	88192	104451	-	23	3975	502				CAFS_LW_T_19442	CAFS_LW_G_19442	mRNA	30	623148	632812	-	11	2115	NA
LNC_038245	XLOC_159601	intronic_lncRNA	lncRNA	2698	116111	133939	+	44	6232	434				CAFS_LW_T_19443	CAFS_LW_G_19443	mRNA	31	17464	18816	+	3	477	NA
LNC_038244	XLOC_159601	intronic_lncRNA	lncRNA	2698	115878	133939	+	46	6504	434				CAFS_LW_T_19440	CAFS_LW_G_19440	mRNA	30	320972	329308	+	14	2409	NA
LNC_038243	XLOC_159598	intronic_lncRNA	lncRNA	2698	83240	84657	+	3	266	88				CAFS_LW_T_19441	CAFS_LW_G_19441	mRNA	30	261098	262151	-	1	1054	NA
LNC_038242	XLOC_159584	intronic_lncRNA	lncRNA	2698	3658	36269	+	10	4699	521				CAFS_LW_T_19446	CAFS_LW_G_19446	mRNA	36	308734	312065	+	4	514	NA
LNC_038241	XLOC_159574	antisense_lncRNA	lncRNA	2697	119219	135900	-	2	3304	129				CAFS_LW_T_19447	CAFS_LW_G_19447	mRNA	36	456542	457568	+	2	930	NA
LNC_038240	XLOC_159561	intronic_lncRNA	lncRNA	2697	30365	45404	-	4	2077	285				CAFS_LW_T_19444	CAFS_LW_G_19444	mRNA	33	249748	251774	+	2	495	NA
LNC_038249	XLOC_159627	intronic_lncRNA	lncRNA	2699	86432	89609	+	6	2338	319				CAFS_LW_T_19445	CAFS_LW_G_19445	mRNA	33	150512	151329	-	2	609	NA
LNC_038248	XLOC_159627	intronic_lncRNA	lncRNA	2699	86432	89609	+	5	2640	319				CAFS_LW_T_19448	CAFS_LW_G_19448	mRNA	36	726708	730519	+	5	405	NA
LNC_023166	XLOC_096568	intronic_lncRNA	lncRNA	1443	805090	812452	-	2	565	117				CAFS_LW_T_19449	CAFS_LW_G_19449	mRNA	36	731979	738781	+	8	978	NA
LNC_023167	XLOC_096569	lincRNA	lncRNA	1443	815793	819042	-	2	3144	125				CAFS_LW_T_18311	CAFS_LW_G_18311	mRNA	3031	34287	42636	-	5	736	NA
LNC_023164	XLOC_096560	intronic_lncRNA	lncRNA	1443	695267	696763	-	3	396	79				CAFS_LW_T_18310	CAFS_LW_G_18310	mRNA	3035	29125	35285	+	4	2374	NA
LNC_023165	XLOC_096561	antisense_lncRNA	lncRNA	1443	698969	699806	-	2	737	139				CAFS_LW_T_18313	CAFS_LW_G_18313	mRNA	3032	2909	22752	-	12	1575	NA
LNC_023162	XLOC_096551	intronic_lncRNA	lncRNA	1443	583312	590147	-	6	780	259				CAFS_LW_T_18312	CAFS_LW_G_18312	mRNA	3013	46146	48712	-	6	810	NA
LNC_023163	XLOC_096559	intronic_lncRNA	lncRNA	1443	677507	681785	-	2	290	96				CAFS_LW_T_18315	CAFS_LW_G_18315	mRNA	222	71583	80458	-	10	2253	NA
LNC_023160	XLOC_096543	intronic_lncRNA	lncRNA	1443	492784	501646	-	12	3257	618				CAFS_LW_T_18314	CAFS_LW_G_18314	mRNA	3034	659	4769	-	9	1019	NA
LNC_023161	XLOC_096545	intronic_lncRNA	lncRNA	1443	510550	515804	-	11	1441	236				CAFS_LW_T_18317	CAFS_LW_G_18317	mRNA	3030	22239	28644	+	6	1237	NA
LNC_032451	XLOC_136279	intronic_lncRNA	lncRNA	2272	412425	421503	+	12	2854	387				CAFS_LW_T_18316	CAFS_LW_G_18316	mRNA	3031	21951	28309	+	7	1092	NA
LNC_023168	XLOC_096569	lincRNA	lncRNA	1443	815793	819068	-	4	2686	143				CAFS_LW_T_18319	CAFS_LW_G_18319	mRNA	222	217712	226243	+	9	1887	NA
LNC_023169	XLOC_096570	intronic_lncRNA	lncRNA	1443	830394	836064	-	4	1568	305				CAFS_LW_T_18318	CAFS_LW_G_18318	mRNA	30	647767	663803	-	11	10182	NA
LNC_021995	XLOC_091648	lincRNA	lncRNA	1369	202481	208055	-	5	3521	182				CAFS_LW_T_20042	CAFS_LW_G_20042	mRNA	365	1879850	1881423	+	2	1438	NA
LNC_021994	XLOC_091638	lincRNA	lncRNA	1369	396365	401832	+	2	1082	120				CAFS_LW_T_20043	CAFS_LW_G_20043	mRNA	365	20902	30370	-	5	576	NA
LNC_021997	XLOC_091650	lincRNA	lncRNA	1369	126687	134127	-	2	6045	125				CAFS_LW_T_20040	CAFS_LW_G_20040	mRNA	365	1407579	1411417	+	9	1470	NA
LNC_021996	XLOC_091649	lincRNA	lncRNA	1369	121950	126443	-	2	4466	130				CAFS_LW_T_20041	CAFS_LW_G_20041	mRNA	365	1792301	1796685	+	4	534	NA
LNC_021991	XLOC_091614	intronic_lncRNA	lncRNA	1369	276766	288187	+	7	2056	399				CAFS_LW_T_20046	CAFS_LW_G_20046	mRNA	365	1992745	1996074	-	6	1194	NA
LNC_021990	XLOC_091614	intronic_lncRNA	lncRNA	1369	256739	288187	+	11	4553	399				CAFS_LW_T_20047	CAFS_LW_G_20047	mRNA	367	50061	51363	+	2	933	NA
LNC_021993	XLOC_091617	lincRNA	lncRNA	1369	316057	316978	+	2	824	105				CAFS_LW_T_20044	CAFS_LW_G_20044	mRNA	365	331709	339389	-	6	1410	NA
LNC_021992	XLOC_091616	lincRNA	lncRNA	1369	314062	315967	+	2	1824	112				CAFS_LW_T_20045	CAFS_LW_G_20045	mRNA	365	1706282	1722066	-	5	1075	NA
LNC_021999	XLOC_091654	lincRNA	lncRNA	1369	250244	251013	-	2	670	124				CAFS_LW_T_20048	CAFS_LW_G_20048	mRNA	367	2345	8255	-	6	846	NA
LNC_021998	XLOC_091651	lincRNA	lncRNA	1369	199773	201281	-	2	1481	80				CAFS_LW_T_20049	CAFS_LW_G_20049	mRNA	367	11012	13883	-	5	1179	NA
LNC_034620	XLOC_144960	antisense_lncRNA	lncRNA	2465	169110	172906	-	3	3491	87				CAFS_LW_T_20950	CAFS_LW_G_20950	mRNA	1020	1264285	1265586	+	2	1011	NA
LNC_018928	XLOC_077315	lincRNA	lncRNA	1134	639373	651189	+	4	11612	106				CAFS_LW_T_20951	CAFS_LW_G_20951	mRNA	1020	1273960	1275288	+	3	870	NA
LNC_018929	XLOC_077316	lincRNA	lncRNA	1134	651248	652394	+	2	1126	91				CAFS_LW_T_20952	CAFS_LW_G_20952	mRNA	1020	420653	435457	-	29	3933	NA
LNC_018924	XLOC_077312	lincRNA	lncRNA	1134	588690	619553	+	10	24207	188				CAFS_LW_T_20953	CAFS_LW_G_20953	mRNA	1020	1036595	1037241	-	2	525	NA
LNC_018925	XLOC_077312	lincRNA	lncRNA	1134	588690	619553	+	9	24231	144				CAFS_LW_T_20954	CAFS_LW_G_20954	mRNA	1020	1178853	1179701	-	2	764	NA
LNC_018926	XLOC_077313	lincRNA	lncRNA	1134	619664	625379	+	3	5595	118				CAFS_LW_T_20955	CAFS_LW_G_20955	mRNA	1021	68000	71678	+	3	1152	NA
LNC_018927	XLOC_077314	lincRNA	lncRNA	1134	631786	634786	+	2	2972	98				CAFS_LW_T_20956	CAFS_LW_G_20956	mRNA	1021	8722	13398	-	6	702	NA
LNC_018920	XLOC_077296	lincRNA	lncRNA	1134	337778	343179	+	3	5320	126				CAFS_LW_T_20957	CAFS_LW_G_20957	mRNA	1021	46561	47615	-	1	1055	NA
LNC_018921	XLOC_077300	lincRNA	lncRNA	1134	476102	477497	+	2	1258	76				CAFS_LW_T_20958	CAFS_LW_G_20958	mRNA	1021	54095	55122	-	1	1028	NA
LNC_018922	XLOC_077305	intronic_lncRNA	lncRNA	1134	502869	513193	+	8	1399	315				CAFS_LW_T_20959	CAFS_LW_G_20959	mRNA	1022	54166	55188	+	2	841	NA
LNC_018923	XLOC_077307	lincRNA	lncRNA	1134	548158	553222	+	2	216	72				CAFS_LW_T_19176	CAFS_LW_G_19176	mRNA	265	336025	345806	+	10	1302	NA
LNC_034626	XLOC_144960	antisense_lncRNA	lncRNA	2465	169110	172938	-	4	3394	108				CAFS_LW_T_21609	CAFS_LW_G_21609	mRNA	1487	138166	140554	-	3	336	NA
LNC_034628	XLOC_144960	antisense_lncRNA	lncRNA	2465	170055	172915	-	4	949	96				CAFS_LW_T_21608	CAFS_LW_G_21608	mRNA	1486	78616	82302	-	3	603	NA
LNC_007700	XLOC_030286	lincRNA	lncRNA	412	102899	115696	+	3	2458	219				CAFS_LW_T_21607	CAFS_LW_G_21607	mRNA	1486	62453	63192	-	2	357	NA
LNC_007701	XLOC_030301	lincRNA	lncRNA	412	41820	42775	-	2	507	157				CAFS_LW_T_21606	CAFS_LW_G_21606	mRNA	1486	30695	34709	+	4	516	NA
LNC_007702	XLOC_030303	lincRNA	lncRNA	412	45115	45910	-	2	618	70				CAFS_LW_T_21605	CAFS_LW_G_21605	mRNA	1486	3256	4594	+	2	1125	NA
LNC_007703	XLOC_030311	lincRNA	lncRNA	412	102829	114167	-	3	999	143				CAFS_LW_T_21604	CAFS_LW_G_21604	mRNA	1483	338544	347092	-	3	6894	NA
LNC_007704	XLOC_030321	lincRNA	lncRNA	413	18263	19420	+	2	1112	78				CAFS_LW_T_21603	CAFS_LW_G_21603	mRNA	1482	992	5572	-	3	492	NA
LNC_007705	XLOC_030331	lincRNA	lncRNA	413	170775	171697	+	2	415	76				CAFS_LW_T_21602	CAFS_LW_G_21602	mRNA	1481	132350	137250	-	4	603	NA
LNC_007706	XLOC_030346	intronic_lncRNA	lncRNA	413	230584	233573	+	3	718	236				CAFS_LW_T_21601	CAFS_LW_G_21601	mRNA	1480	176301	177091	+	2	622	NA
LNC_007707	XLOC_030354	lincRNA	lncRNA	413	255829	258774	+	4	1991	130				CAFS_LW_T_21600	CAFS_LW_G_21600	mRNA	1480	41068	44888	+	2	643	NA
LNC_007708	XLOC_030354	lincRNA	lncRNA	413	256123	258774	+	3	2416	131				CAFS_LW_T_22558	CAFS_LW_G_22558	mRNA	2380	327	3149	-	3	747	NA
LNC_007709	XLOC_030359	lincRNA	lncRNA	413	311795	313183	+	3	765	166				CAFS_LW_T_22559	CAFS_LW_G_22559	mRNA	2381	25783	29933	-	1	4151	NA
LNC_003410	XLOC_013051	intronic_lncRNA	lncRNA	177	216013	228793	+	6	525	168				CAFS_LW_T_18586	CAFS_LW_G_18586	mRNA	3316	11677	17301	-	8	1734	NA
LNC_003411	XLOC_013054	antisense_lncRNA	lncRNA	177	253880	255797	+	2	808	241				CAFS_LW_T_22552	CAFS_LW_G_22552	mRNA	2372	572635	573758	-	2	925	NA
LNC_003412	XLOC_013068	lincRNA	lncRNA	177	365473	366389	+	3	771	106				CAFS_LW_T_22553	CAFS_LW_G_22553	mRNA	2373	34932	35835	+	3	465	NA
LNC_003413	XLOC_013074	intronic_lncRNA	lncRNA	177	432699	454530	+	11	3034	323				CAFS_LW_T_22550	CAFS_LW_G_22550	mRNA	2372	97099	102612	+	5	600	NA
LNC_003414	XLOC_013074	intronic_lncRNA	lncRNA	177	432699	454530	+	10	5487	318				CAFS_LW_T_22551	CAFS_LW_G_22551	mRNA	2372	121813	124023	-	3	807	NA
LNC_003415	XLOC_013074	lincRNA	lncRNA	177	432715	443495	+	7	1695	272				CAFS_LW_T_22556	CAFS_LW_G_22556	mRNA	2377	289361	290510	+	4	555	NA
LNC_003416	XLOC_013076	lincRNA	lncRNA	177	443756	446162	+	3	2001	107				CAFS_LW_T_22557	CAFS_LW_G_22557	mRNA	2379	206486	211787	+	6	1251	NA
LNC_003417	XLOC_013098	lincRNA	lncRNA	177	570456	571132	+	2	591	62				CAFS_LW_T_22554	CAFS_LW_G_22554	mRNA	2375	69122	69822	+	3	307	NA
LNC_003418	XLOC_013099	lincRNA	lncRNA	177	571960	576044	+	2	4057	99				CAFS_LW_T_22555	CAFS_LW_G_22555	mRNA	2376	205319	214077	-	5	1290	NA
LNC_003419	XLOC_013105	intronic_lncRNA	lncRNA	177	683920	685940	+	4	752	193				CAFS_LW_T_23007	CAFS_LW_G_23007	mRNA	2767	74327	75755	-	3	1194	NA
LNC_039118	XLOC_163457	lincRNA	lncRNA	2819	19431	83529	-	5	11020	179				CAFS_LW_T_18589	CAFS_LW_G_18589	mRNA	3327	129	6933	+	5	861	NA
LNC_039119	XLOC_163457	lincRNA	lncRNA	2819	19431	83529	-	4	797	175				CAFS_LW_T_19172	CAFS_LW_G_19172	mRNA	264	419063	424836	+	7	3144	NA
LNC_026079	XLOC_108982	lincRNA	lncRNA	1694	73459	78447	-	5	936	167				CAFS_LW_T_10566	CAFS_LW_G_10566	mRNA	1681	45578	68631	+	16	1944	NA
LNC_026078	XLOC_108980	intronic_lncRNA	lncRNA	1694	43090	64873	-	11	3601	343				CAFS_LW_T_10567	CAFS_LW_G_10567	mRNA	1687	27710	42916	+	5	923	NA
LNC_029054	XLOC_122028	antisense_lncRNA	lncRNA	1958	551544	553176	+	2	787	81				CAFS_LW_T_10564	CAFS_LW_G_10564	mRNA	1686	22528	26637	+	11	1197	NA
LNC_029055	XLOC_122031	intronic_lncRNA	lncRNA	1958	583092	588367	+	7	3241	227				CAFS_LW_T_10565	CAFS_LW_G_10565	mRNA	1680	24251	187989	-	20	4541	NA
LNC_022084	XLOC_092032	lincRNA	lncRNA	1378	71311	73340	+	6	988	162				CAFS_LW_T_10562	CAFS_LW_G_10562	mRNA	1686	41823	48377	-	8	2199	NA
LNC_022085	XLOC_092043	antisense_lncRNA	lncRNA	1378	117486	122142	+	2	433	126				CAFS_LW_T_10563	CAFS_LW_G_10563	mRNA	1684	75504	124016	+	10	1116	NA
LNC_029050	XLOC_122013	intronic_lncRNA	lncRNA	1958	290544	291763	+	4	822	103				CAFS_LW_T_10560	CAFS_LW_G_10560	mRNA	1686	38680	40647	-	5	1280	NA
LNC_022083	XLOC_092032	intronic_lncRNA	lncRNA	1378	54150	73340	+	7	1027	264				CAFS_LW_T_10561	CAFS_LW_G_10561	mRNA	160	358591	362916	+	3	2397	NA
LNC_022266	XLOC_092559	lincRNA	lncRNA	1384	404221	405371	+	2	953	109				CAFS_LW_T_10568	CAFS_LW_G_10568	mRNA	160	246328	274004	-	36	5376	NA
LNC_029052	XLOC_122028	antisense_lncRNA	lncRNA	1958	546106	551447	+	3	954	85				CAFS_LW_T_10569	CAFS_LW_G_10569	mRNA	1688	213910	224290	+	15	1623	NA
LNC_022267	XLOC_092568	lincRNA	lncRNA	1384	439326	441210	+	2	562	76				CAFS_LW_T_11815	CAFS_LW_G_11815	mRNA	1874	402726	414488	+	11	2909	NA
LNC_029053	XLOC_122028	intronic_lncRNA	lncRNA	1958	549715	554290	+	7	1002	282				CAFS_LW_T_13145	CAFS_LW_G_13145	mRNA	2096	413442	415696	+	3	1407	NA
LNC_039983	XLOC_168305	antisense_lncRNA	lncRNA	3095	2958	4282	-	2	579	74				CAFS_LW_T_19168	CAFS_LW_G_19168	mRNA	264	277689	285174	-	4	418	NA
LNC_029058	XLOC_122037	intronic_lncRNA	lncRNA	1958	684522	689368	+	3	3710	395				CAFS_LW_T_13147	CAFS_LW_G_13147	mRNA	2096	403162	407730	-	2	616	NA
LNC_029059	XLOC_122050	intronic_lncRNA	lncRNA	1958	825566	838682	+	19	5575	338				CAFS_LW_T_13146	CAFS_LW_G_13146	mRNA	2097	14603	17869	+	4	960	NA
LNC_022088	XLOC_092075	lincRNA	lncRNA	1378	431824	432428	+	2	481	81				CAFS_LW_T_13141	CAFS_LW_G_13141	mRNA	2096	41437	44030	+	3	547	NA
LNC_022089	XLOC_092083	lincRNA	lncRNA	1378	509860	511637	+	2	636	136				CAFS_LW_T_13140	CAFS_LW_G_13140	mRNA	2096	255175	257569	-	3	1146	NA
LNC_006071	XLOC_023344	intronic_lncRNA	lncRNA	312	704381	709558	+	9	1814	297				CAFS_LW_T_13143	CAFS_LW_G_13143	mRNA	2096	196697	206000	-	12	1468	NA
LNC_006070	XLOC_023340	antisense_lncRNA	lncRNA	312	607174	633682	+	2	543	97				CAFS_LW_T_13142	CAFS_LW_G_13142	mRNA	2096	45195	51839	-	6	648	NA
LNC_006073	XLOC_023344	intronic_lncRNA	lncRNA	312	704381	719602	+	17	2315	297				CAFS_LW_T_19161	CAFS_LW_G_19161	mRNA	264	176407	183948	+	11	1516	NA
LNC_006072	XLOC_023344	intronic_lncRNA	lncRNA	312	704381	713669	+	12	1792	297				CAFS_LW_T_19160	CAFS_LW_G_19160	mRNA	262	596551	598844	+	5	785	NA
LNC_006075	XLOC_023344	lincRNA	lncRNA	312	712396	719602	+	7	1014	186				CAFS_LW_T_19163	CAFS_LW_G_19163	mRNA	36	114	2943	+	2	2095	NA
LNC_006074	XLOC_023344	intronic_lncRNA	lncRNA	312	704381	720194	+	17	2459	297				CAFS_LW_T_19162	CAFS_LW_G_19162	mRNA	264	1250	11629	-	3	555	NA
LNC_006077	XLOC_023351	intronic_lncRNA	lncRNA	312	747876	748566	+	2	597	149				CAFS_LW_T_19165	CAFS_LW_G_19165	mRNA	263	56983	75767	-	19	3528	NA
LNC_006076	XLOC_023349	intronic_lncRNA	lncRNA	312	733994	739200	+	5	1519	231				CAFS_LW_T_19164	CAFS_LW_G_19164	mRNA	262	600362	608996	-	11	1568	NA
LNC_006079	XLOC_023352	intronic_lncRNA	lncRNA	312	749431	754705	+	10	1347	448				CAFS_LW_T_19167	CAFS_LW_G_19167	mRNA	264	18239	21872	-	1	3634	NA
LNC_006078	XLOC_023351	intronic_lncRNA	lncRNA	312	747876	749366	+	4	556	185				CAFS_LW_T_19166	CAFS_LW_G_19166	mRNA	264	198721	240526	+	12	2484	NA
LNC_022269	XLOC_092582	lincRNA	lncRNA	1384	511719	517959	+	6	3274	341				CAFS_LW_T_19639	CAFS_LW_G_19639	mRNA	147	213402	217649	+	3	1032	NA
LNC_035996	XLOC_149992	antisense_lncRNA	lncRNA	2518	365446	371588	+	4	1953	123				CAFS_LW_T_04743	CAFS_LW_G_04743	mRNA	861	15836	24830	+	18	3596	NA
LNC_038877	XLOC_162443	lincRNA	lncRNA	2782	43722	46213	+	2	2457	100				CAFS_LW_T_04742	CAFS_LW_G_04742	mRNA	863	257839	265667	+	6	3581	NA
LNC_036359	XLOC_151341	intronic_lncRNA	lncRNA	2535	4984	13074	-	3	3587	338				CAFS_LW_T_04741	CAFS_LW_G_04741	mRNA	863	249094	255838	-	10	888	NA
LNC_036358	XLOC_151341	antisense_lncRNA	lncRNA	2535	68	11668	-	3	2048	331				CAFS_LW_T_04740	CAFS_LW_G_04740	mRNA	863	38740	52803	+	10	1866	NA
LNC_036357	XLOC_151322	lincRNA	lncRNA	2535	116899	118101	+	2	694	231				CAFS_LW_T_04747	CAFS_LW_G_04747	mRNA	15	46453	47038	+	2	478	NA
LNC_036356	XLOC_151311	intronic_lncRNA	lncRNA	2535	45234	50313	+	4	375	125				CAFS_LW_T_04746	CAFS_LW_G_04746	mRNA	861	24679	37738	-	15	1851	NA
LNC_036355	XLOC_151311	intronic_lncRNA	lncRNA	2535	44460	50313	+	5	1158	203				CAFS_LW_T_04745	CAFS_LW_G_04745	mRNA	860	163114	239348	+	58	6698	NA
LNC_036354	XLOC_151303	lincRNA	lncRNA	2535	30222	32348	+	2	1986	162				CAFS_LW_T_04744	CAFS_LW_G_04744	mRNA	859	326362	329286	-	4	588	NA
LNC_036353	XLOC_151302	intronic_lncRNA	lncRNA	2535	15136	30118	+	8	3587	359				CAFS_LW_T_04749	CAFS_LW_G_04749	mRNA	865	35766	39900	-	15	1550	NA
LNC_036352	XLOC_151302	intronic_lncRNA	lncRNA	2535	15136	30118	+	8	3590	359				CAFS_LW_T_04748	CAFS_LW_G_04748	mRNA	86	584619	587854	-	8	1119	NA
LNC_036351	XLOC_151300	lincRNA	lncRNA	2535	116	926	+	2	720	72				CAFS_LW_T_19638	CAFS_LW_G_19638	mRNA	143	83944	84893	-	2	858	NA
LNC_036350	XLOC_151290	intronic_lncRNA	lncRNA	2534	356616	367287	-	4	1313	117				CAFS_LW_T_11778	CAFS_LW_G_11778	mRNA	1869	355028	397403	+	27	3183	NA
LNC_035910	XLOC_149766	antisense_lncRNA	lncRNA	2516	133161	212983	+	2	379	74				CAFS_LW_T_11779	CAFS_LW_G_11779	mRNA	1871	214551	217188	-	2	1310	NA
LNC_035911	XLOC_149766	antisense_lncRNA	lncRNA	2516	211663	212983	+	2	1281	74				CAFS_LW_T_05298	CAFS_LW_G_05298	mRNA	924	147525	155459	-	5	705	NA
LNC_035912	XLOC_149766	antisense_lncRNA	lncRNA	2516	211663	212983	+	2	1279	74				CAFS_LW_T_05299	CAFS_LW_G_05299	mRNA	923	411847	416829	+	11	1370	NA
LNC_035913	XLOC_149767	lincRNA	lncRNA	2516	146681	151646	+	3	3167	219				CAFS_LW_T_05296	CAFS_LW_G_05296	mRNA	923	199892	206266	-	10	1206	NA
LNC_035914	XLOC_149769	lincRNA	lncRNA	2516	152368	196219	+	5	1455	141				CAFS_LW_T_05297	CAFS_LW_G_05297	mRNA	921	672862	711020	+	48	8978	NA
LNC_035915	XLOC_149788	lincRNA	lncRNA	2516	177028	177550	+	2	470	64				CAFS_LW_T_05294	CAFS_LW_G_05294	mRNA	89	714791	719358	+	6	720	NA
LNC_035916	XLOC_149795	lincRNA	lncRNA	2516	197398	198020	+	2	466	71				CAFS_LW_T_05295	CAFS_LW_G_05295	mRNA	923	653973	674220	-	20	2819	NA
LNC_035917	XLOC_149797	intronic_lncRNA	lncRNA	2516	216496	223100	+	5	1129	283				CAFS_LW_T_05292	CAFS_LW_G_05292	mRNA	923	154944	200145	+	39	6030	NA
LNC_035918	XLOC_149798	intronic_lncRNA	lncRNA	2516	231692	264812	+	8	2525	278				CAFS_LW_T_05293	CAFS_LW_G_05293	mRNA	924	133047	145467	+	13	2163	NA
LNC_035919	XLOC_149799	lincRNA	lncRNA	2516	275507	305049	+	6	8087	218				CAFS_LW_T_11772	CAFS_LW_G_11772	mRNA	1871	3777	6499	-	3	1653	NA
LNC_034999	XLOC_146584	intronic_lncRNA	lncRNA	2478	243263	245279	-	5	1420	171				CAFS_LW_T_05291	CAFS_LW_G_05291	mRNA	923	607856	613514	-	4	2073	NA
LNC_034998	XLOC_146584	intronic_lncRNA	lncRNA	2478	243263	245279	-	5	1432	175				CAFS_LW_T_11810	CAFS_LW_G_11810	mRNA	1874	252179	268961	-	12	1191	NA
LNC_036586	XLOC_152174	intronic_lncRNA	lncRNA	2548	157807	169046	+	4	1603	284				CAFS_LW_T_02749	CAFS_LW_G_02749	mRNA	646	262598	277895	-	6	1252	NA
LNC_034991	XLOC_146562	intronic_lncRNA	lncRNA	2478	47450	62757	-	22	2956	279				CAFS_LW_T_02748	CAFS_LW_G_02748	mRNA	651	228639	230996	-	7	602	NA
LNC_024325	XLOC_101374	lincRNA	lncRNA	1534	516257	551303	+	4	505	85				CAFS_LW_T_02745	CAFS_LW_G_02745	mRNA	651	49297	54647	-	5	1353	NA
LNC_024324	XLOC_101359	intronic_lncRNA	lncRNA	1534	374433	376252	+	4	505	163				CAFS_LW_T_02744	CAFS_LW_G_02744	mRNA	651	332552	342612	-	14	2561	NA
LNC_024327	XLOC_101402	lincRNA	lncRNA	1534	660174	666360	+	3	4489	134				CAFS_LW_T_02747	CAFS_LW_G_02747	mRNA	651	385314	419255	-	14	2693	NA
LNC_024326	XLOC_101387	intronic_lncRNA	lncRNA	1534	594444	599189	+	2	3084	194				CAFS_LW_T_02746	CAFS_LW_G_02746	mRNA	647	1653	42679	-	23	3091	NA
LNC_024321	XLOC_101344	antisense_lncRNA	lncRNA	1534	68655	117066	+	12	1957	175				CAFS_LW_T_02741	CAFS_LW_G_02741	mRNA	68	317582	324841	+	4	2308	NA
LNC_024320	XLOC_101338	lincRNA	lncRNA	1534	17796	54662	+	9	2274	206				CAFS_LW_T_02740	CAFS_LW_G_02740	mRNA	646	195227	198290	-	3	2613	NA
LNC_024323	XLOC_101358	intronic_lncRNA	lncRNA	1534	367124	373631	+	5	1580	261				CAFS_LW_T_02743	CAFS_LW_G_02743	mRNA	651	120301	162020	+	13	4994	NA
LNC_024322	XLOC_101357	intronic_lncRNA	lncRNA	1534	296894	300174	+	5	1514	167				CAFS_LW_T_02742	CAFS_LW_G_02742	mRNA	651	44872	49092	+	8	1095	NA
LNC_024329	XLOC_101408	intronic_lncRNA	lncRNA	1534	7164	10236	-	3	594	184				CAFS_LW_T_12234	CAFS_LW_G_12234	mRNA	165	918563	958827	-	38	6135	NA
LNC_024328	XLOC_101405	lincRNA	lncRNA	1534	744778	745863	+	2	1042	159				CAFS_LW_T_12235	CAFS_LW_G_12235	mRNA	1946	110143	112585	-	5	613	NA
LNC_037338	XLOC_155676	intronic_lncRNA	lncRNA	2608	118132	120238	-	3	1172	124				CAFS_LW_T_12236	CAFS_LW_G_12236	mRNA	168	169550	207034	+	46	6876	NA
LNC_005038	XLOC_019245	lincRNA	lncRNA	257	37835	53981	-	2	1080	69				CAFS_LW_T_12237	CAFS_LW_G_12237	mRNA	1945	1994	24236	+	22	2503	NA
LNC_005039	XLOC_019249	lincRNA	lncRNA	257	69881	88330	-	2	816	75				CAFS_LW_T_12230	CAFS_LW_G_12230	mRNA	1946	69551	71574	-	2	1948	NA
LNC_005030	XLOC_019218	intronic_lncRNA	lncRNA	257	12376	13276	+	3	420	140				CAFS_LW_T_12231	CAFS_LW_G_12231	mRNA	170	154792	158605	-	9	1387	NA
LNC_005031	XLOC_019219	intronic_lncRNA	lncRNA	257	13380	13867	+	2	221	73				CAFS_LW_T_12232	CAFS_LW_G_12232	mRNA	1946	78145	86172	+	5	2004	NA
LNC_005032	XLOC_019221	antisense_lncRNA	lncRNA	257	37669	54155	+	3	883	74				CAFS_LW_T_12233	CAFS_LW_G_12233	mRNA	1946	113129	115842	+	5	615	NA
LNC_005033	XLOC_019221	antisense_lncRNA	lncRNA	257	37669	54155	+	3	889	74				CAFS_LW_T_12238	CAFS_LW_G_12238	mRNA	1948	12837	20836	-	5	2393	NA
LNC_005034	XLOC_019221	antisense_lncRNA	lncRNA	257	37669	54155	+	3	877	74				CAFS_LW_T_12239	CAFS_LW_G_12239	mRNA	1948	65545	73245	+	6	684	NA
LNC_005035	XLOC_019221	lincRNA	lncRNA	257	37823	54155	+	3	705	69				CAFS_LW_T_16924	CAFS_LW_G_16924	mRNA	2603	204952	220672	+	4	381	NA
LNC_005036	XLOC_019221	lincRNA	lncRNA	257	37958	54155	+	3	571	67				CAFS_LW_T_16925	CAFS_LW_G_16925	mRNA	2602	182122	208135	+	13	4061	NA
LNC_005037	XLOC_019238	lincRNA	lncRNA	257	124625	125559	+	2	636	175				CAFS_LW_T_16926	CAFS_LW_G_16926	mRNA	2603	147023	155808	+	5	1096	NA
LNC_037408	XLOC_156025	intronic_lncRNA	lncRNA	2617	169760	170276	+	2	322	106				CAFS_LW_T_16927	CAFS_LW_G_16927	mRNA	2602	29846	42541	-	7	1614	NA
LNC_029057	XLOC_122034	intronic_lncRNA	lncRNA	1958	633902	644211	+	8	3685	287				CAFS_LW_T_16920	CAFS_LW_G_16920	mRNA	2601	149502	149808	+	1	307	NA
LNC_007889	XLOC_031059	lincRNA	lncRNA	426	3646	4143	+	2	348	81				CAFS_LW_T_16921	CAFS_LW_G_16921	mRNA	2602	44270	59991	+	22	3459	NA
LNC_007888	XLOC_031049	lincRNA	lncRNA	425	49501	52027	-	2	356	54				CAFS_LW_T_16922	CAFS_LW_G_16922	mRNA	2603	97831	118944	+	5	963	NA
LNC_007887	XLOC_031046	lincRNA	lncRNA	425	37584	38486	-	2	617	111				CAFS_LW_T_16923	CAFS_LW_G_16923	mRNA	2602	516	30033	+	19	5062	NA
LNC_007886	XLOC_031045	lincRNA	lncRNA	425	33578	35559	-	2	1775	84				CAFS_LW_T_16928	CAFS_LW_G_16928	mRNA	2603	127558	144574	+	17	2617	NA
LNC_007885	XLOC_031045	lincRNA	lncRNA	425	32553	37092	-	3	4022	143				CAFS_LW_T_16929	CAFS_LW_G_16929	mRNA	2604	174165	205468	+	23	3045	NA
LNC_007884	XLOC_031044	lincRNA	lncRNA	425	31595	40255	-	2	508	100				CAFS_LW_T_14694	CAFS_LW_G_14694	mRNA	2372	239182	281670	-	39	6185	NA
LNC_007883	XLOC_031044	lincRNA	lncRNA	425	31595	40255	-	2	1894	166				CAFS_LW_T_14695	CAFS_LW_G_14695	mRNA	2376	168516	178103	+	3	826	NA
LNC_007882	XLOC_031033	lincRNA	lncRNA	425	59310	60256	+	2	757	62				CAFS_LW_T_14696	CAFS_LW_G_14696	mRNA	2376	367591	386096	-	16	6702	NA
LNC_007881	XLOC_031028	lincRNA	lncRNA	425	49590	52711	+	2	951	73				CAFS_LW_T_14697	CAFS_LW_G_14697	mRNA	2376	216652	301135	+	21	3065	NA
LNC_007880	XLOC_031026	lincRNA	lncRNA	425	32995	33892	+	3	280	46				CAFS_LW_T_14690	CAFS_LW_G_14690	mRNA	2372	168987	174096	-	8	837	NA
LNC_027678	XLOC_115743	antisense_lncRNA	lncRNA	1834	78928	88169	-	5	4170	155				CAFS_LW_T_14691	CAFS_LW_G_14691	mRNA	2374	163385	185108	-	6	1953	NA
LNC_027679	XLOC_115745	antisense_lncRNA	lncRNA	1834	92381	93966	-	2	1096	267				CAFS_LW_T_14692	CAFS_LW_G_14692	mRNA	2375	1	3978	-	8	1477	NA
LNC_027672	XLOC_115701	lincRNA	lncRNA	1834	28660	30495	+	3	762	81				CAFS_LW_T_14693	CAFS_LW_G_14693	mRNA	2374	206644	215070	+	7	1266	NA
LNC_027673	XLOC_115710	intronic_lncRNA	lncRNA	1834	62364	65793	+	10	1953	258				CAFS_LW_T_14698	CAFS_LW_G_14698	mRNA	2377	10701	14711	-	2	3947	NA
LNC_027670	XLOC_115697	antisense_lncRNA	lncRNA	1834	8746	53688	+	2	671	97				CAFS_LW_T_14699	CAFS_LW_G_14699	mRNA	2376	58533	89659	-	16	2433	NA
LNC_027671	XLOC_115700	lincRNA	lncRNA	1834	25174	25825	+	2	620	64				CAFS_LW_T_17343	CAFS_LW_G_17343	mRNA	2660	26952	126803	-	84	14027	NA
LNC_027676	XLOC_115740	lincRNA	lncRNA	1834	27136	29390	-	3	2161	112				CAFS_LW_T_17342	CAFS_LW_G_17342	mRNA	2672	73458	92142	+	25	3441	NA
LNC_027677	XLOC_115743	antisense_lncRNA	lncRNA	1834	78928	85143	-	3	4296	155				CAFS_LW_T_17341	CAFS_LW_G_17341	mRNA	2672	115100	120297	+	8	986	NA
LNC_027674	XLOC_115710	intronic_lncRNA	lncRNA	1834	62543	65793	+	5	2918	110				CAFS_LW_T_17340	CAFS_LW_G_17340	mRNA	2673	64933	73394	-	10	1291	NA
LNC_027675	XLOC_115721	lincRNA	lncRNA	1834	174219	179679	+	4	2381	229				CAFS_LW_T_17347	CAFS_LW_G_17347	mRNA	2675	9205	13610	-	10	1689	NA
LNC_039965	XLOC_168170	intronic_lncRNA	lncRNA	3085	1942	8087	-	10	1234	369				CAFS_LW_T_17346	CAFS_LW_G_17346	mRNA	2672	276214	287542	-	18	2739	NA
LNC_039964	XLOC_168164	lincRNA	lncRNA	3084	18547	19171	-	2	595	88				CAFS_LW_T_17345	CAFS_LW_G_17345	mRNA	2672	122718	141933	-	11	1086	NA
LNC_039967	XLOC_168176	intronic_lncRNA	lncRNA	3086	17734	31726	-	4	2209	271				CAFS_LW_T_17344	CAFS_LW_G_17344	mRNA	2672	233672	244489	+	11	2380	NA
LNC_039966	XLOC_168172	intronic_lncRNA	lncRNA	3085	31227	32783	-	2	229	51				CAFS_LW_T_17349	CAFS_LW_G_17349	mRNA	2673	79860	84047	+	8	1681	NA
LNC_039961	XLOC_168118	antisense_lncRNA	lncRNA	3079	45961	56468	-	3	497	107				CAFS_LW_T_17348	CAFS_LW_G_17348	mRNA	2672	95357	102774	-	15	1825	NA
LNC_039960	XLOC_168113	lincRNA	lncRNA	3079	1	12259	-	2	982	99				CAFS_LW_T_16698	CAFS_LW_G_16698	mRNA	2571	288316	293296	-	8	1728	NA
LNC_039963	XLOC_168132	intronic_lncRNA	lncRNA	3081	27507	33827	+	11	3378	521				CAFS_LW_T_16699	CAFS_LW_G_16699	mRNA	2572	241573	254330	-	11	2385	NA
LNC_039962	XLOC_168132	intronic_lncRNA	lncRNA	3081	27462	33827	+	14	2826	662				CAFS_LW_T_16696	CAFS_LW_G_16696	mRNA	2565	74467	87943	+	11	4617	NA
LNC_039969	XLOC_168196	intronic_lncRNA	lncRNA	3088	874	14901	+	2	448	115				CAFS_LW_T_16697	CAFS_LW_G_16697	mRNA	2572	26587	60598	+	16	3057	NA
LNC_039968	XLOC_168182	lincRNA	lncRNA	3087	19345	22614	+	2	3084	212				CAFS_LW_T_16694	CAFS_LW_G_16694	mRNA	2571	262959	272541	-	10	1872	NA
LNC_036647	XLOC_152439	intronic_lncRNA	lncRNA	2552	290442	298106	+	7	309	102				CAFS_LW_T_16695	CAFS_LW_G_16695	mRNA	2572	63458	71021	+	9	2055	NA
LNC_021194	XLOC_087821	lincRNA	lncRNA	1301	37604	40890	+	2	2372	100				CAFS_LW_T_16692	CAFS_LW_G_16692	mRNA	2568	38428	56265	+	20	2994	NA
LNC_004349	XLOC_016588	antisense_lncRNA	lncRNA	209	3782	11233	+	5	2866	103				CAFS_LW_T_16693	CAFS_LW_G_16693	mRNA	2570	254915	288947	-	24	3246	NA
LNC_004348	XLOC_016583	intronic_lncRNA	lncRNA	208	91917	97574	-	4	2083	133				CAFS_LW_T_16690	CAFS_LW_G_16690	mRNA	2570	85766	123030	-	11	4682	NA
LNC_004341	XLOC_016564	lincRNA	lncRNA	208	15655	19954	-	3	476	131				CAFS_LW_T_16691	CAFS_LW_G_16691	mRNA	196	1085074	1089695	-	10	1128	NA
LNC_004340	XLOC_016562	lincRNA	lncRNA	208	6661	10889	-	5	3304	251				CAFS_LW_T_06244	CAFS_LW_G_06244	mRNA	101	39987	45862	-	7	756	NA
LNC_004343	XLOC_016564	lincRNA	lncRNA	208	17876	19961	-	2	230	53				CAFS_LW_T_06245	CAFS_LW_G_06245	mRNA	1035	3509	13977	-	4	1031	NA
LNC_004342	XLOC_016564	lincRNA	lncRNA	208	17771	19955	-	3	326	67				CAFS_LW_T_06246	CAFS_LW_G_06246	mRNA	1034	36522	44433	-	8	855	NA
LNC_004345	XLOC_016573	lincRNA	lncRNA	208	52775	53801	-	2	356	115				CAFS_LW_T_06247	CAFS_LW_G_06247	mRNA	1033	406	14841	+	21	3949	NA
LNC_004344	XLOC_016564	lincRNA	lncRNA	208	18345	19964	-	2	884	55				CAFS_LW_T_06240	CAFS_LW_G_06240	mRNA	1030	539545	547342	-	11	2522	NA
LNC_004347	XLOC_016576	lincRNA	lncRNA	208	54959	55735	-	2	406	59				CAFS_LW_T_06241	CAFS_LW_G_06241	mRNA	1032	40534	42190	+	4	579	NA
LNC_004346	XLOC_016575	lincRNA	lncRNA	208	54540	55172	-	2	286	92				CAFS_LW_T_06242	CAFS_LW_G_06242	mRNA	1032	43942	55729	-	18	2493	NA
LNC_038980	XLOC_162871	intronic_lncRNA	lncRNA	2797	65403	75170	+	10	1178	279				CAFS_LW_T_06243	CAFS_LW_G_06243	mRNA	1033	61421	65466	-	3	3168	NA
LNC_021192	XLOC_087809	lincRNA	lncRNA	1301	8847	16793	+	3	7854	127				CAFS_LW_T_06248	CAFS_LW_G_06248	mRNA	1033	31324	50570	+	17	2742	NA
LNC_035287	XLOC_147571	intronic_lncRNA	lncRNA	2488	386618	391871	+	6	1217	210				CAFS_LW_T_06249	CAFS_LW_G_06249	mRNA	1035	99581	103286	+	6	933	NA
LNC_039270	XLOC_164256	antisense_lncRNA	lncRNA	2853	8815	21803	-	5	863	169				CAFS_LW_T_07593	CAFS_LW_G_07593	mRNA	17	263449	270759	-	8	1045	NA
LNC_027695	XLOC_115878	intronic_lncRNA	lncRNA	1838	430904	437983	+	7	800	216				CAFS_LW_T_07592	CAFS_LW_G_07592	mRNA	1229	459313	488240	-	18	5736	NA
LNC_036584	XLOC_152161	lincRNA	lncRNA	2548	103357	108132	+	3	2571	136				CAFS_LW_T_07591	CAFS_LW_G_07591	mRNA	1229	200378	216544	+	19	2459	NA
LNC_001834	XLOC_006951	lincRNA	lncRNA	102	93486	95789	+	2	1451	84				CAFS_LW_T_07590	CAFS_LW_G_07590	mRNA	1229	622911	625062	-	3	1623	NA
LNC_001835	XLOC_006958	intronic_lncRNA	lncRNA	102	52618	67288	-	5	2732	188				CAFS_LW_T_07597	CAFS_LW_G_07597	mRNA	116	348739	351240	+	3	330	NA
LNC_001836	XLOC_006958	intronic_lncRNA	lncRNA	102	52618	67312	-	4	2598	136				CAFS_LW_T_07596	CAFS_LW_G_07596	mRNA	1229	740984	748559	-	6	618	NA
LNC_001837	XLOC_006958	antisense_lncRNA	lncRNA	102	52618	67356	-	5	3094	163				CAFS_LW_T_07595	CAFS_LW_G_07595	mRNA	1229	219793	244708	-	18	3123	NA
LNC_001830	XLOC_006948	lincRNA	lncRNA	102	63565	66345	+	2	2630	140				CAFS_LW_T_07594	CAFS_LW_G_07594	mRNA	1229	539013	556628	-	15	4050	NA
LNC_001831	XLOC_006948	lincRNA	lncRNA	102	64826	67910	+	3	2908	107				CAFS_LW_T_07599	CAFS_LW_G_07599	mRNA	1229	356249	358389	-	3	773	NA
LNC_001832	XLOC_006948	lincRNA	lncRNA	102	64972	67910	+	3	2756	100				CAFS_LW_T_07598	CAFS_LW_G_07598	mRNA	1229	341594	355330	+	13	1635	NA
LNC_001833	XLOC_006949	intronic_lncRNA	lncRNA	102	81911	84865	+	5	685	96				CAFS_LW_T_15279	CAFS_LW_G_15279	mRNA	2459	203244	239555	+	23	3150	NA
LNC_033400	XLOC_140145	intronic_lncRNA	lncRNA	2376	166997	178222	-	4	1039	178				CAFS_LW_T_15278	CAFS_LW_G_15278	mRNA	2461	294503	297787	-	6	975	NA
LNC_033401	XLOC_140150	lincRNA	lncRNA	2376	200315	200819	-	2	463	63				CAFS_LW_T_15275	CAFS_LW_G_15275	mRNA	2460	28851	73282	-	23	5255	NA
LNC_033402	XLOC_140150	lincRNA	lncRNA	2376	200315	200823	-	2	468	56				CAFS_LW_T_15274	CAFS_LW_G_15274	mRNA	2459	22481	38039	-	19	5900	NA
LNC_033403	XLOC_140152	lincRNA	lncRNA	2376	214397	215417	-	2	986	95				CAFS_LW_T_15277	CAFS_LW_G_15277	mRNA	2460	880880	897847	-	26	3938	NA
LNC_001838	XLOC_006958	antisense_lncRNA	lncRNA	102	53165	67255	-	4	2993	155				CAFS_LW_T_15276	CAFS_LW_G_15276	mRNA	2460	516564	539460	+	11	1561	NA
LNC_001839	XLOC_006958	antisense_lncRNA	lncRNA	102	53165	67288	-	3	2870	103				CAFS_LW_T_15271	CAFS_LW_G_15271	mRNA	2460	556124	587807	-	18	5406	NA
LNC_006828	XLOC_026465	antisense_lncRNA	lncRNA	353	641537	662321	-	2	433	143				CAFS_LW_T_15270	CAFS_LW_G_15270	mRNA	2460	789502	791624	+	6	1195	NA
LNC_006829	XLOC_026475	intronic_lncRNA	lncRNA	353	665581	667369	-	3	1554	234				CAFS_LW_T_15273	CAFS_LW_G_15273	mRNA	2460	470234	487547	-	16	1746	NA
LNC_030179	XLOC_126716	antisense_lncRNA	lncRNA	2058	375949	388291	+	2	1139	90				CAFS_LW_T_15272	CAFS_LW_G_15272	mRNA	190	440189	454225	-	16	1873	NA
LNC_030178	XLOC_126710	intronic_lncRNA	lncRNA	2058	258016	259566	+	8	703	184				CAFS_LW_T_03900	CAFS_LW_G_03900	mRNA	774	3618	4224	+	2	427	NA
LNC_030171	XLOC_126698	intronic_lncRNA	lncRNA	2058	153891	170038	+	18	3319	657				CAFS_LW_T_03901	CAFS_LW_G_03901	mRNA	13	221339	238086	+	36	5115	NA
LNC_030170	XLOC_126691	intronic_lncRNA	lncRNA	2058	79833	81368	+	3	1186	141				CAFS_LW_T_03902	CAFS_LW_G_03902	mRNA	81	14752	31041	-	20	2451	NA
LNC_030173	XLOC_126700	intronic_lncRNA	lncRNA	2058	178116	178417	+	2	234	77				CAFS_LW_T_03903	CAFS_LW_G_03903	mRNA	781	419036	421344	-	6	813	NA
LNC_030172	XLOC_126699	intronic_lncRNA	lncRNA	2058	171733	175946	+	7	989	168				CAFS_LW_T_03904	CAFS_LW_G_03904	mRNA	781	427520	442240	+	13	4395	NA
LNC_030175	XLOC_126703	antisense_lncRNA	lncRNA	2058	192828	195101	+	2	689	87				CAFS_LW_T_03905	CAFS_LW_G_03905	mRNA	82	92860	94727	+	4	513	NA
LNC_030174	XLOC_126701	intronic_lncRNA	lncRNA	2058	180635	184273	+	7	891	192				CAFS_LW_T_08028	CAFS_LW_G_08028	mRNA	1279	513515	523126	+	8	1401	NA
LNC_030177	XLOC_126709	antisense_lncRNA	lncRNA	2058	254618	257321	+	2	878	83				CAFS_LW_T_08029	CAFS_LW_G_08029	mRNA	1279	224311	242992	+	13	2043	NA
LNC_030176	XLOC_126704	intronic_lncRNA	lncRNA	2058	203704	212761	+	7	2781	413				CAFS_LW_T_03908	CAFS_LW_G_03908	mRNA	777	69319	72724	+	4	531	NA
LNC_038768	XLOC_162012	intronic_lncRNA	lncRNA	2768	17223	21572	+	8	1966	303				CAFS_LW_T_03909	CAFS_LW_G_03909	mRNA	781	524047	546415	-	15	3003	NA
LNC_038769	XLOC_162013	intronic_lncRNA	lncRNA	2768	21796	23523	+	2	397	132				CAFS_LW_T_08024	CAFS_LW_G_08024	mRNA	1279	473315	491592	-	12	1536	NA
LNC_038764	XLOC_161994	intronic_lncRNA	lncRNA	2767	29010	56029	+	23	4062	561				CAFS_LW_T_08025	CAFS_LW_G_08025	mRNA	1279	567725	574163	-	4	2842	NA
LNC_038765	XLOC_161996	antisense_lncRNA	lncRNA	2767	82328	101594	+	6	5151	320				CAFS_LW_T_08022	CAFS_LW_G_08022	mRNA	1279	391375	408687	+	9	2026	NA
LNC_038766	XLOC_162000	lincRNA	lncRNA	2767	1	3047	-	3	2929	135				CAFS_LW_T_08023	CAFS_LW_G_08023	mRNA	1279	529936	533468	+	5	1140	NA
LNC_038767	XLOC_162006	intronic_lncRNA	lncRNA	2767	59073	60769	-	4	301	99				CAFS_LW_T_08020	CAFS_LW_G_08020	mRNA	118	137065	179824	+	32	4281	NA
LNC_038760	XLOC_161973	lincRNA	lncRNA	2766	115899	116400	+	2	363	61				CAFS_LW_T_08021	CAFS_LW_G_08021	mRNA	1279	90496	144543	+	19	4379	NA
LNC_038761	XLOC_161988	lincRNA	lncRNA	2766	99305	109152	-	5	643	126				CAFS_LW_T_12599	CAFS_LW_G_12599	mRNA	2010	368669	375001	-	1	6333	NA
LNC_038762	XLOC_161993	intronic_lncRNA	lncRNA	2767	1633	6001	+	4	472	157				CAFS_LW_T_12598	CAFS_LW_G_12598	mRNA	2011	221279	223352	-	5	1823	NA
LNC_038763	XLOC_161994	antisense_lncRNA	lncRNA	2767	28969	39176	+	2	564	57				CAFS_LW_T_07629	CAFS_LW_G_07629	mRNA	1231	367881	383689	-	9	2354	NA
LNC_031802	XLOC_133599	antisense_lncRNA	lncRNA	2206	729287	745258	-	8	3145	234				CAFS_LW_T_07628	CAFS_LW_G_07628	mRNA	1231	6933	20541	-	8	4687	NA
LNC_031803	XLOC_133600	lincRNA	lncRNA	2206	735185	736608	-	2	476	75				CAFS_LW_T_07625	CAFS_LW_G_07625	mRNA	1231	310430	349103	-	46	5478	NA
LNC_031800	XLOC_133599	antisense_lncRNA	lncRNA	2206	729287	731380	-	2	763	115				CAFS_LW_T_07624	CAFS_LW_G_07624	mRNA	1233	2073	3978	-	3	694	NA
LNC_031801	XLOC_133599	antisense_lncRNA	lncRNA	2206	729287	742447	-	5	2017	163				CAFS_LW_T_07627	CAFS_LW_G_07627	mRNA	1233	4706	11901	-	7	2526	NA
LNC_031806	XLOC_133602	lincRNA	lncRNA	2206	746191	764664	-	11	3917	235				CAFS_LW_T_12592	CAFS_LW_G_12592	mRNA	2011	2662	4683	+	2	1282	NA
LNC_010232	XLOC_040189	lincRNA	lncRNA	585	267742	269183	-	2	1195	63				CAFS_LW_T_07621	CAFS_LW_G_07621	mRNA	1233	12934	14644	-	5	483	NA
LNC_031804	XLOC_133602	lincRNA	lncRNA	2206	746191	764096	-	11	2944	235				CAFS_LW_T_07620	CAFS_LW_G_07620	mRNA	115	321227	344250	-	20	2589	NA
LNC_031805	XLOC_133602	lincRNA	lncRNA	2206	746191	764516	-	11	3331	235				CAFS_LW_T_07623	CAFS_LW_G_07623	mRNA	1231	38	7872	+	10	1146	NA
LNC_031808	XLOC_133602	lincRNA	lncRNA	2206	746191	764823	-	11	3660	235				CAFS_LW_T_07622	CAFS_LW_G_07622	mRNA	1232	14536	18948	+	8	1827	NA
LNC_010233	XLOC_040190	lincRNA	lncRNA	585	269263	273046	-	2	3613	161				CAFS_LW_T_01508	CAFS_LW_G_01508	mRNA	478	753364	786924	+	30	4509	NA
LNC_010238	XLOC_040196	intronic_lncRNA	lncRNA	585	300341	305406	-	6	2306	156				CAFS_LW_T_01509	CAFS_LW_G_01509	mRNA	481	20160	32340	+	34	5805	NA
LNC_010239	XLOC_040197	lincRNA	lncRNA	585	346005	346747	-	2	211	69				CAFS_LW_T_01502	CAFS_LW_G_01502	mRNA	478	1289645	1296650	+	4	1281	NA
LNC_001737	XLOC_006603	lincRNA	lncRNA	94	299066	299557	-	2	399	71				CAFS_LW_T_01503	CAFS_LW_G_01503	mRNA	478	1163351	1170599	-	14	2293	NA
LNC_016422	XLOC_065723	intronic_lncRNA	lncRNA	951	257527	268959	+	11	2121	298				CAFS_LW_T_01500	CAFS_LW_G_01500	mRNA	478	1135824	1157513	-	18	2533	NA
LNC_037334	XLOC_155670	lincRNA	lncRNA	2608	1	17506	-	2	17343	133				CAFS_LW_T_01501	CAFS_LW_G_01501	mRNA	478	974049	990673	-	18	1887	NA
LNC_016421	XLOC_065722	intronic_lncRNA	lncRNA	951	174166	185165	+	5	383	110				CAFS_LW_T_01506	CAFS_LW_G_01506	mRNA	478	1089748	1131565	+	13	1833	NA
LNC_001734	XLOC_006586	intronic_lncRNA	lncRNA	94	115213	136462	-	10	2578	322				CAFS_LW_T_01507	CAFS_LW_G_01507	mRNA	478	476548	491587	+	15	4525	NA
LNC_039987	XLOC_168310	intronic_lncRNA	lncRNA	3096	11118	33417	+	4	945	274				CAFS_LW_T_01504	CAFS_LW_G_01504	mRNA	478	1346440	1353901	-	7	896	NA
LNC_016427	XLOC_065751	lincRNA	lncRNA	951	314392	314774	-	2	362	67				CAFS_LW_T_01505	CAFS_LW_G_01505	mRNA	478	1310952	1321313	+	10	3517	NA
LNC_016426	XLOC_065740	intronic_lncRNA	lncRNA	951	117336	118554	-	2	412	92				CAFS_LW_T_09087	CAFS_LW_G_09087	mRNA	1440	181383	183353	-	3	957	NA
LNC_001731	XLOC_006586	intronic_lncRNA	lncRNA	94	115213	135415	-	10	1576	337				CAFS_LW_T_09086	CAFS_LW_G_09086	mRNA	1440	188913	191030	-	5	732	NA
LNC_037335	XLOC_155671	lincRNA	lncRNA	2608	17589	20952	-	2	3273	117				CAFS_LW_T_09085	CAFS_LW_G_09085	mRNA	135	175036	193969	+	10	1634	NA
LNC_001730	XLOC_006585	lincRNA	lncRNA	94	114376	114886	-	2	458	55				CAFS_LW_T_09084	CAFS_LW_G_09084	mRNA	1440	175562	178326	-	7	731	NA
LNC_039276	XLOC_164281	lincRNA	lncRNA	2854	1663	2212	-	2	525	67				CAFS_LW_T_09083	CAFS_LW_G_09083	mRNA	1435	1354381	1359475	+	14	1904	NA
LNC_007069	XLOC_027440	intronic_lncRNA	lncRNA	365	1006696	1024833	+	3	223	74				CAFS_LW_T_09082	CAFS_LW_G_09082	mRNA	1440	24827	38191	-	15	8405	NA
LNC_007068	XLOC_027439	antisense_lncRNA	lncRNA	365	955176	956364	+	2	207	69				CAFS_LW_T_09081	CAFS_LW_G_09081	mRNA	1440	94951	111695	+	17	8383	NA
LNC_007061	XLOC_027419	intronic_lncRNA	lncRNA	365	751559	755644	+	4	516	159				CAFS_LW_T_09080	CAFS_LW_G_09080	mRNA	1437	14913	53914	-	28	4091	NA
LNC_007060	XLOC_027419	intronic_lncRNA	lncRNA	365	751072	778297	+	26	3382	546				CAFS_LW_T_09089	CAFS_LW_G_09089	mRNA	135	219469	236935	+	8	5745	NA
LNC_007063	XLOC_027420	intronic_lncRNA	lncRNA	365	754526	755134	+	3	386	128				CAFS_LW_T_09088	CAFS_LW_G_09088	mRNA	1435	302181	315663	+	13	1931	NA
LNC_007062	XLOC_027419	intronic_lncRNA	lncRNA	365	755461	778297	+	23	2690	397				CAFS_LW_T_19828	CAFS_LW_G_19828	mRNA	252	963	1692	+	1	730	NA
LNC_007065	XLOC_027432	lincRNA	lncRNA	365	853488	856405	+	3	2768	100				CAFS_LW_T_19829	CAFS_LW_G_19829	mRNA	252	11032	16444	-	5	762	NA
LNC_007064	XLOC_027432	lincRNA	lncRNA	365	851073	856405	+	5	1908	149				CAFS_LW_T_19826	CAFS_LW_G_19826	mRNA	251	929	5150	-	3	525	NA
LNC_007067	XLOC_027438	lincRNA	lncRNA	365	918867	923428	+	2	3418	349				CAFS_LW_T_19827	CAFS_LW_G_19827	mRNA	251	81334	84777	-	3	603	NA
LNC_007066	XLOC_027438	lincRNA	lncRNA	365	914338	923428	+	2	1283	95				CAFS_LW_T_10005	CAFS_LW_G_10005	mRNA	153	141738	145584	-	5	1092	NA
LNC_032443	XLOC_136224	intronic_lncRNA	lncRNA	2272	49359	53174	+	8	1156	157				CAFS_LW_T_17052	CAFS_LW_G_17052	mRNA	30	208627	225727	+	13	1648	NA
LNC_032442	XLOC_136223	intronic_lncRNA	lncRNA	2272	45543	48362	+	3	2376	241				CAFS_LW_T_17051	CAFS_LW_G_17051	mRNA	2621	150496	163381	-	8	1412	NA
LNC_032441	XLOC_136223	intronic_lncRNA	lncRNA	2272	45543	48362	+	3	2424	241				CAFS_LW_T_10006	CAFS_LW_G_10006	mRNA	1578	562852	571644	+	18	2605	NA
LNC_032440	XLOC_136222	antisense_lncRNA	lncRNA	2272	41095	42422	+	2	1305	90				CAFS_LW_T_17057	CAFS_LW_G_17057	mRNA	199	135112	163960	+	24	3681	NA
LNC_009939	XLOC_038908	intronic_lncRNA	lncRNA	568	262302	284665	+	11	858	285				CAFS_LW_T_17056	CAFS_LW_G_17056	mRNA	2622	53480	56671	+	4	1878	NA
LNC_009938	XLOC_038907	intronic_lncRNA	lncRNA	568	243859	250898	+	7	2552	186				CAFS_LW_T_17055	CAFS_LW_G_17055	mRNA	2620	63948	95698	+	34	4638	NA
LNC_032445	XLOC_136259	intronic_lncRNA	lncRNA	2272	282833	293085	+	10	2313	231				CAFS_LW_T_17054	CAFS_LW_G_17054	mRNA	2621	186554	198472	-	10	1381	NA
LNC_032444	XLOC_136230	intronic_lncRNA	lncRNA	2272	115991	125120	+	6	911	124				CAFS_LW_T_08840	CAFS_LW_G_08840	mRNA	1410	14588	17125	-	3	1014	NA
LNC_009935	XLOC_038907	intronic_lncRNA	lncRNA	568	243636	250898	+	8	1885	243				CAFS_LW_T_08841	CAFS_LW_G_08841	mRNA	1412	129320	130896	-	4	1342	NA
LNC_009934	XLOC_038899	lincRNA	lncRNA	568	220173	220718	+	2	516	50				CAFS_LW_T_08842	CAFS_LW_G_08842	mRNA	1412	34879	45854	+	15	3660	NA
LNC_009937	XLOC_038907	intronic_lncRNA	lncRNA	568	243859	250898	+	8	1665	244				CAFS_LW_T_08843	CAFS_LW_G_08843	mRNA	1410	189698	201177	+	11	1692	NA
LNC_009936	XLOC_038907	intronic_lncRNA	lncRNA	568	243859	250898	+	8	1663	188				CAFS_LW_T_08844	CAFS_LW_G_08844	mRNA	132	31289	52391	-	18	3367	NA
LNC_009931	XLOC_038896	intronic_lncRNA	lncRNA	568	45455	56523	+	17	2793	345				CAFS_LW_T_08845	CAFS_LW_G_08845	mRNA	1413	1019	4186	+	6	1206	NA
LNC_009930	XLOC_038896	intronic_lncRNA	lncRNA	568	45307	46878	+	5	1135	299				CAFS_LW_T_08846	CAFS_LW_G_08846	mRNA	1413	231259	232059	+	3	363	NA
LNC_009933	XLOC_038897	intronic_lncRNA	lncRNA	568	83739	127316	+	5	640	213				CAFS_LW_T_08847	CAFS_LW_G_08847	mRNA	1413	132468	134199	+	3	525	NA
LNC_009932	XLOC_038897	intronic_lncRNA	lncRNA	568	83732	94506	+	3	1042	247				CAFS_LW_T_08848	CAFS_LW_G_08848	mRNA	130	854487	864543	+	7	3019	NA
LNC_000879	XLOC_003174	antisense_lncRNA	lncRNA	54	87425	93469	-	2	2803	221				CAFS_LW_T_08849	CAFS_LW_G_08849	mRNA	1413	326509	328067	-	4	581	NA
LNC_000878	XLOC_003169	antisense_lncRNA	lncRNA	54	81318	81634	-	2	236	73				CAFS_LW_T_22718	CAFS_LW_G_22718	mRNA	2498	137400	150640	-	7	972	NA
LNC_000877	XLOC_003168	intronic_lncRNA	lncRNA	54	68731	70681	-	2	318	106				CAFS_LW_T_22719	CAFS_LW_G_22719	mRNA	2498	174922	213847	-	7	1473	NA
LNC_000876	XLOC_003166	lincRNA	lncRNA	54	27271	31284	-	2	3721	185				CAFS_LW_T_22710	CAFS_LW_G_22710	mRNA	2490	90370	101285	-	12	2697	NA
LNC_000875	XLOC_003164	lincRNA	lncRNA	54	352741	354530	+	2	1257	95				CAFS_LW_T_22711	CAFS_LW_G_22711	mRNA	2493	161739	183558	-	7	3453	NA
LNC_000874	XLOC_003162	lincRNA	lncRNA	54	292325	297351	+	3	864	79				CAFS_LW_T_22712	CAFS_LW_G_22712	mRNA	2495	233151	234264	+	2	1064	NA
LNC_000873	XLOC_003152	intronic_lncRNA	lncRNA	54	223440	226793	+	2	1640	184				CAFS_LW_T_22713	CAFS_LW_G_22713	mRNA	2495	136006	138584	-	6	948	NA
LNC_000872	XLOC_003149	intronic_lncRNA	lncRNA	54	168612	178971	+	8	1802	281				CAFS_LW_T_22714	CAFS_LW_G_22714	mRNA	2496	405498	415142	+	15	4419	NA
LNC_000871	XLOC_003149	intronic_lncRNA	lncRNA	54	168612	178971	+	7	1734	281				CAFS_LW_T_22715	CAFS_LW_G_22715	mRNA	2496	105019	106914	-	4	855	NA
LNC_000870	XLOC_003148	lincRNA	lncRNA	54	162442	163394	+	2	905	165				CAFS_LW_T_22716	CAFS_LW_G_22716	mRNA	2497	171217	176352	-	6	1053	NA
LNC_038209	XLOC_159330	intronic_lncRNA	lncRNA	2691	60149	78267	-	7	1428	217				CAFS_LW_T_22717	CAFS_LW_G_22717	mRNA	2498	405207	406182	+	3	669	NA
LNC_002581	XLOC_009889	lincRNA	lncRNA	147	244745	246775	+	2	2008	150				CAFS_LW_T_20622	CAFS_LW_G_20622	mRNA	800	32244	90381	-	17	2103	NA
LNC_002580	XLOC_009889	lincRNA	lncRNA	147	243134	246775	+	2	950	117				CAFS_LW_T_20623	CAFS_LW_G_20623	mRNA	800	110311	115893	-	4	645	NA
LNC_002583	XLOC_009904	antisense_lncRNA	lncRNA	147	118999	132751	-	2	513	41				CAFS_LW_T_20620	CAFS_LW_G_20620	mRNA	800	348579	351846	+	5	963	NA
LNC_002582	XLOC_009893	lincRNA	lncRNA	147	276689	277976	+	2	1268	93				CAFS_LW_T_20621	CAFS_LW_G_20621	mRNA	800	370701	383598	+	9	1044	NA
LNC_002585	XLOC_009912	intronic_lncRNA	lncRNA	147	147013	153159	-	4	910	168				CAFS_LW_T_20626	CAFS_LW_G_20626	mRNA	802	238025	239266	+	2	673	NA
LNC_002584	XLOC_009905	intronic_lncRNA	lncRNA	147	122575	127888	-	4	639	130				CAFS_LW_T_20627	CAFS_LW_G_20627	mRNA	802	478952	481305	+	4	915	NA
LNC_002587	XLOC_009914	intronic_lncRNA	lncRNA	147	164736	185275	-	20	4843	431				CAFS_LW_T_20624	CAFS_LW_G_20624	mRNA	800	136372	140229	-	5	456	NA
LNC_002586	XLOC_009912	intronic_lncRNA	lncRNA	147	149122	153120	-	4	350	116				CAFS_LW_T_20625	CAFS_LW_G_20625	mRNA	801	27163	35125	+	3	477	NA
LNC_002589	XLOC_009926	lincRNA	lncRNA	147	210319	210742	-	2	215	71				CAFS_LW_T_20628	CAFS_LW_G_20628	mRNA	802	1131383	1137341	+	2	1095	NA
LNC_002588	XLOC_009918	lincRNA	lncRNA	147	188603	195430	-	2	358	79				CAFS_LW_T_20629	CAFS_LW_G_20629	mRNA	802	2157	5495	-	2	903	NA
LNC_038982	XLOC_162873	intronic_lncRNA	lncRNA	2797	82729	96201	+	10	2585	225				CAFS_LW_T_23447	CAFS_LW_G_23447	mRNA	4692	185	2494	+	3	485	NA
LNC_038200	XLOC_159310	lincRNA	lncRNA	2690	56218	63295	-	2	5875	116				CAFS_LW_T_23446	CAFS_LW_G_23446	mRNA	4689	185	2494	+	3	485	NA
LNC_038207	XLOC_159329	intronic_lncRNA	lncRNA	2691	39223	50876	-	6	616	144				CAFS_LW_T_23445	CAFS_LW_G_23445	mRNA	4673	47	1707	-	2	1417	NA
LNC_038206	XLOC_159329	intronic_lncRNA	lncRNA	2691	39223	50780	-	4	484	159				CAFS_LW_T_23444	CAFS_LW_G_23444	mRNA	4669	389	706	+	1	318	NA
LNC_010605	XLOC_041611	lincRNA	lncRNA	611	226322	230503	-	2	4142	92				CAFS_LW_T_23443	CAFS_LW_G_23443	mRNA	4665	1736	2423	+	2	357	NA
LNC_010604	XLOC_041610	intronic_lncRNA	lncRNA	611	214653	217119	-	3	1874	109				CAFS_LW_T_23442	CAFS_LW_G_23442	mRNA	4659	625	1601	-	3	426	NA
LNC_010607	XLOC_041622	lincRNA	lncRNA	611	403861	404692	-	4	596	80				CAFS_LW_T_23441	CAFS_LW_G_23441	mRNA	4653	422	1630	+	2	728	NA
LNC_010606	XLOC_041617	intronic_lncRNA	lncRNA	611	352074	365071	-	7	913	235				CAFS_LW_T_23440	CAFS_LW_G_23440	mRNA	4651	376	1328	-	2	388	NA
LNC_001588	XLOC_005989	lincRNA	lncRNA	88	431367	434593	+	2	1716	170				CAFS_LW_T_23449	CAFS_LW_G_23449	mRNA	4709	527	1960	+	3	786	NA
LNC_001589	XLOC_006003	lincRNA	lncRNA	88	560203	561296	+	2	682	69				CAFS_LW_T_23448	CAFS_LW_G_23448	mRNA	4705	385	2055	-	3	370	NA
LNC_010603	XLOC_041604	intronic_lncRNA	lncRNA	611	144981	146201	-	2	671	105				CAFS_LW_T_19767	CAFS_LW_G_19767	mRNA	204	218352	228611	+	8	802	NA
LNC_010602	XLOC_041603	intronic_lncRNA	lncRNA	611	143658	144161	-	3	323	107				CAFS_LW_T_19766	CAFS_LW_G_19766	mRNA	203	238404	240685	+	3	903	NA
LNC_001584	XLOC_005965	lincRNA	lncRNA	88	323109	326433	+	6	942	278				CAFS_LW_T_19765	CAFS_LW_G_19765	mRNA	203	229578	237304	+	13	2055	NA
LNC_001585	XLOC_005965	lincRNA	lncRNA	88	323112	326433	+	5	1163	200				CAFS_LW_T_19764	CAFS_LW_G_19764	mRNA	200	49712	50713	+	2	861	NA
LNC_001586	XLOC_005966	antisense_lncRNA	lncRNA	88	335074	335504	+	2	230	76				CAFS_LW_T_19763	CAFS_LW_G_19763	mRNA	199	694301	709985	-	7	1134	NA
LNC_001587	XLOC_005989	lincRNA	lncRNA	88	431360	438290	+	3	3785	282				CAFS_LW_T_19762	CAFS_LW_G_19762	mRNA	199	824474	834644	+	5	1849	NA
LNC_001580	XLOC_005952	lincRNA	lncRNA	88	189656	191133	+	2	840	192				CAFS_LW_T_19761	CAFS_LW_G_19761	mRNA	198	124268	136943	+	11	1059	NA
LNC_001581	XLOC_005955	intronic_lncRNA	lncRNA	88	196091	197039	+	2	849	219				CAFS_LW_T_19760	CAFS_LW_G_19760	mRNA	197	792410	793437	-	2	933	NA
LNC_001582	XLOC_005961	intronic_lncRNA	lncRNA	88	286595	295733	+	10	4434	406				CAFS_LW_T_19174	CAFS_LW_G_19174	mRNA	36	233847	239332	-	10	1004	NA
LNC_001583	XLOC_005961	intronic_lncRNA	lncRNA	88	286638	295733	+	9	4491	409				CAFS_LW_T_19769	CAFS_LW_G_19769	mRNA	205	209755	210470	+	1	716	NA
LNC_009203	XLOC_036425	antisense_lncRNA	lncRNA	524	102585	105773	+	2	287	56				CAFS_LW_T_19768	CAFS_LW_G_19768	mRNA	205	60196	66888	+	5	3668	NA
LNC_009202	XLOC_036424	antisense_lncRNA	lncRNA	524	101117	105422	+	2	1388	134				CAFS_LW_T_21971	CAFS_LW_G_21971	mRNA	1820	201474	208808	+	8	1224	NA
LNC_009201	XLOC_036416	antisense_lncRNA	lncRNA	524	27624	39559	+	2	813	186				CAFS_LW_T_21970	CAFS_LW_G_21970	mRNA	1818	5868	8694	+	5	996	NA
LNC_009200	XLOC_036415	intronic_lncRNA	lncRNA	524	4631	9060	+	3	415	92				CAFS_LW_T_21973	CAFS_LW_G_21973	mRNA	1820	690336	691854	+	2	751	NA
LNC_009207	XLOC_036431	antisense_lncRNA	lncRNA	524	171899	173932	+	2	1372	120				CAFS_LW_T_21972	CAFS_LW_G_21972	mRNA	1820	672404	676401	+	6	684	NA
LNC_009206	XLOC_036430	antisense_lncRNA	lncRNA	524	168257	169782	+	2	991	116				CAFS_LW_T_21975	CAFS_LW_G_21975	mRNA	1820	1653309	1655713	+	5	735	NA
LNC_009205	XLOC_036427	lincRNA	lncRNA	524	142893	145092	+	2	1927	91				CAFS_LW_T_21974	CAFS_LW_G_21974	mRNA	1820	1008389	1011807	+	4	315	NA
LNC_009204	XLOC_036426	antisense_lncRNA	lncRNA	524	103062	104621	+	2	695	119				CAFS_LW_T_21977	CAFS_LW_G_21977	mRNA	1820	1591726	1592899	-	2	432	NA
LNC_009209	XLOC_036433	lincRNA	lncRNA	524	182616	184232	+	2	238	79				CAFS_LW_T_21976	CAFS_LW_G_21976	mRNA	1820	73135	74210	-	3	393	NA
LNC_009208	XLOC_036432	antisense_lncRNA	lncRNA	524	177307	187000	+	2	745	68				CAFS_LW_T_21979	CAFS_LW_G_21979	mRNA	1824	454591	468658	+	15	2060	NA
LNC_001056	XLOC_003889	antisense_lncRNA	lncRNA	63	211235	213783	-	2	408	99				CAFS_LW_T_21978	CAFS_LW_G_21978	mRNA	1823	9013	12497	-	6	2196	NA
LNC_001057	XLOC_003892	lincRNA	lncRNA	63	255731	256520	-	2	627	49				CAFS_LW_T_19173	CAFS_LW_G_19173	mRNA	263	101353	119000	+	32	5491	NA
LNC_001054	XLOC_003884	intronic_lncRNA	lncRNA	63	186418	192297	-	7	448	149				CAFS_LW_T_19170	CAFS_LW_G_19170	mRNA	264	40888	55488	+	7	1368	NA
LNC_001055	XLOC_003886	lincRNA	lncRNA	63	195682	197666	-	4	1686	69				CAFS_LW_T_19171	CAFS_LW_G_19171	mRNA	36	8030	24301	-	18	5081	NA
LNC_001052	XLOC_003861	intronic_lncRNA	lncRNA	63	54877	57408	-	3	941	132				CAFS_LW_T_23191	CAFS_LW_G_23191	mRNA	3212	11349	15042	+	3	594	NA
LNC_001053	XLOC_003868	lincRNA	lncRNA	63	94528	95050	-	2	469	44				CAFS_LW_T_23190	CAFS_LW_G_23190	mRNA	3206	16951	17980	+	1	1030	NA
LNC_001050	XLOC_003816	intronic_lncRNA	lncRNA	63	82522	90547	+	3	674	187				CAFS_LW_T_23193	CAFS_LW_G_23193	mRNA	3220	3800	6819	+	4	795	NA
LNC_001051	XLOC_003838	lincRNA	lncRNA	63	256026	256639	+	2	454	53				CAFS_LW_T_23192	CAFS_LW_G_23192	mRNA	3212	15639	25016	-	4	585	NA
LNC_001058	XLOC_003892	lincRNA	lncRNA	63	256026	256527	-	2	338	49				CAFS_LW_T_23195	CAFS_LW_G_23195	mRNA	3223	5438	7424	+	3	501	NA
LNC_001059	XLOC_003894	lincRNA	lncRNA	63	286265	287730	-	2	1400	69				CAFS_LW_T_23194	CAFS_LW_G_23194	mRNA	3221	4324	23184	+	6	894	NA
LNC_035499	XLOC_148351	intronic_lncRNA	lncRNA	2497	381876	383505	-	4	441	146				CAFS_LW_T_23197	CAFS_LW_G_23197	mRNA	3230	1210	6151	-	5	1068	NA
LNC_035498	XLOC_148350	intronic_lncRNA	lncRNA	2497	366380	366978	-	2	294	97				CAFS_LW_T_23196	CAFS_LW_G_23196	mRNA	3224	608	3103	-	4	720	NA
LNC_035491	XLOC_148341	lincRNA	lncRNA	2497	305900	306578	-	2	659	92				CAFS_LW_T_23199	CAFS_LW_G_23199	mRNA	3232	704	4611	-	7	621	NA
LNC_035490	XLOC_148332	lincRNA	lncRNA	2497	231636	232684	-	3	612	74				CAFS_LW_T_23198	CAFS_LW_G_23198	mRNA	3231	6290	8083	-	5	762	NA
LNC_035493	XLOC_148343	lincRNA	lncRNA	2497	319651	320503	-	2	830	107				CAFS_LW_T_02509	CAFS_LW_G_02509	mRNA	622	31483	36062	-	8	1335	NA
LNC_035492	XLOC_148342	lincRNA	lncRNA	2497	314577	317619	-	2	3004	114				CAFS_LW_T_02508	CAFS_LW_G_02508	mRNA	620	394377	401521	+	7	2166	NA
LNC_035495	XLOC_148345	lincRNA	lncRNA	2497	332591	335491	-	2	1218	94				CAFS_LW_T_02503	CAFS_LW_G_02503	mRNA	620	312705	322974	-	9	1140	NA
LNC_035494	XLOC_148344	lincRNA	lncRNA	2497	329966	333838	-	2	2131	88				CAFS_LW_T_02502	CAFS_LW_G_02502	mRNA	620	357478	361703	+	7	895	NA
LNC_035497	XLOC_148349	intronic_lncRNA	lncRNA	2497	363809	364309	-	2	391	112				CAFS_LW_T_02501	CAFS_LW_G_02501	mRNA	619	256655	285028	+	25	3354	NA
LNC_035496	XLOC_148348	intronic_lncRNA	lncRNA	2497	358383	363508	-	3	1300	253				CAFS_LW_T_02500	CAFS_LW_G_02500	mRNA	620	151844	160315	-	6	1734	NA
LNC_036106	XLOC_150471	intronic_lncRNA	lncRNA	2524	331526	347387	-	6	3842	308				CAFS_LW_T_02507	CAFS_LW_G_02507	mRNA	622	59050	61529	+	1	2480	NA
LNC_036107	XLOC_150472	intronic_lncRNA	lncRNA	2525	57	4211	+	6	1169	289				CAFS_LW_T_02506	CAFS_LW_G_02506	mRNA	621	23061	35733	-	14	2640	NA
LNC_036104	XLOC_150470	intronic_lncRNA	lncRNA	2524	308033	330052	-	9	1654	289				CAFS_LW_T_02505	CAFS_LW_G_02505	mRNA	620	404322	421132	+	28	4722	NA
LNC_036105	XLOC_150471	intronic_lncRNA	lncRNA	2524	331526	337406	-	3	1291	206				CAFS_LW_T_02504	CAFS_LW_G_02504	mRNA	67	331551	335044	+	2	477	NA
LNC_036102	XLOC_150455	lincRNA	lncRNA	2524	217927	218622	-	2	505	56				CAFS_LW_T_20367	CAFS_LW_G_20367	mRNA	627	75246	82119	-	4	1893	NA
LNC_036103	XLOC_150456	intronic_lncRNA	lncRNA	2524	225231	301618	-	6	620	123				CAFS_LW_T_20366	CAFS_LW_G_20366	mRNA	626	53770	54526	+	3	318	NA
LNC_017653	XLOC_071589	intronic_lncRNA	lncRNA	1036	135898	136483	-	2	324	69				CAFS_LW_T_20365	CAFS_LW_G_20365	mRNA	626	40104	41208	+	3	543	NA
LNC_017652	XLOC_071588	intronic_lncRNA	lncRNA	1036	134385	135057	-	2	312	103				CAFS_LW_T_20364	CAFS_LW_G_20364	mRNA	625	7120	8650	+	2	846	NA
LNC_017651	XLOC_071583	antisense_lncRNA	lncRNA	1036	119141	119578	-	2	355	115				CAFS_LW_T_20363	CAFS_LW_G_20363	mRNA	623	10650	13526	-	5	831	NA
LNC_019234	XLOC_078710	lincRNA	lncRNA	1162	152111	167979	-	2	970	63				CAFS_LW_T_20362	CAFS_LW_G_20362	mRNA	620	107524	109553	-	4	750	NA
LNC_017657	XLOC_071610	lincRNA	lncRNA	1036	206254	206701	-	2	323	45				CAFS_LW_T_20361	CAFS_LW_G_20361	mRNA	619	377684	392775	+	16	4347	NA
LNC_017656	XLOC_071609	lincRNA	lncRNA	1036	203022	207041	-	2	1436	111				CAFS_LW_T_20360	CAFS_LW_G_20360	mRNA	617	48699	51378	-	5	567	NA
LNC_017655	XLOC_071605	intronic_lncRNA	lncRNA	1036	168527	171163	-	4	1965	125				CAFS_LW_T_20369	CAFS_LW_G_20369	mRNA	628	10370	11558	-	2	855	NA
LNC_017654	XLOC_071605	intronic_lncRNA	lncRNA	1036	168527	169629	-	4	404	122				CAFS_LW_T_20368	CAFS_LW_G_20368	mRNA	628	12615	18280	+	8	1542	NA
LNC_017659	XLOC_071613	antisense_lncRNA	lncRNA	1036	232485	233480	-	3	507	160				CAFS_LW_T_06396	CAFS_LW_G_06396	mRNA	1056	210275	212495	-	2	897	NA
LNC_017658	XLOC_071613	antisense_lncRNA	lncRNA	1036	225103	233480	-	3	562	164				CAFS_LW_T_21100	CAFS_LW_G_21100	mRNA	1104	23125	32194	-	14	1748	NA
LNC_019239	XLOC_078746	lincRNA	lncRNA	1162	319824	320147	-	2	292	67				CAFS_LW_T_21101	CAFS_LW_G_21101	mRNA	1107	234514	240135	-	5	1176	NA
LNC_019238	XLOC_078746	lincRNA	lncRNA	1162	319824	320147	-	2	293	71				CAFS_LW_T_21102	CAFS_LW_G_21102	mRNA	1107	279386	287979	-	6	1056	NA
LNC_012519	XLOC_049130	lincRNA	lncRNA	717	29609	30476	+	2	684	85				CAFS_LW_T_21103	CAFS_LW_G_21103	mRNA	1110	23525	27621	+	5	1572	NA
LNC_012518	XLOC_049130	lincRNA	lncRNA	717	29609	30476	+	3	488	85				CAFS_LW_T_21104	CAFS_LW_G_21104	mRNA	1110	35545	52330	-	18	2955	NA
LNC_012513	XLOC_049107	lincRNA	lncRNA	716	829471	834046	-	2	4521	122				CAFS_LW_T_21105	CAFS_LW_G_21105	mRNA	1110	228330	231237	-	5	1198	NA
LNC_012512	XLOC_049106	intronic_lncRNA	lncRNA	716	798862	823173	-	4	1177	302				CAFS_LW_T_21106	CAFS_LW_G_21106	mRNA	1111	35785	38590	-	4	1137	NA
LNC_012511	XLOC_049104	antisense_lncRNA	lncRNA	716	759420	762474	-	2	1293	159				CAFS_LW_T_21107	CAFS_LW_G_21107	mRNA	1111	82292	89852	-	7	1335	NA
LNC_012510	XLOC_049102	intronic_lncRNA	lncRNA	716	735293	747873	-	11	2307	243				CAFS_LW_T_21108	CAFS_LW_G_21108	mRNA	1112	333948	338769	+	4	1125	NA
LNC_012517	XLOC_049123	lincRNA	lncRNA	717	3253	6439	+	7	525	163				CAFS_LW_T_21109	CAFS_LW_G_21109	mRNA	1112	115084	118016	-	2	1556	NA
LNC_012516	XLOC_049113	intronic_lncRNA	lncRNA	716	872305	889653	-	6	2002	215				CAFS_LW_T_06990	CAFS_LW_G_06990	mRNA	112	286965	291595	+	5	676	NA
LNC_012515	XLOC_049111	intronic_lncRNA	lncRNA	716	865873	867719	-	5	526	135				CAFS_LW_T_06991	CAFS_LW_G_06991	mRNA	1150	133266	140124	-	7	1248	NA
LNC_012514	XLOC_049110	intronic_lncRNA	lncRNA	716	860737	861305	-	3	235	78				CAFS_LW_T_06992	CAFS_LW_G_06992	mRNA	1151	225173	235982	-	8	1380	NA
LNC_015725	XLOC_062968	intronic_lncRNA	lncRNA	912	123147	128409	-	6	973	192				CAFS_LW_T_06993	CAFS_LW_G_06993	mRNA	1146	696266	780103	-	48	6923	NA
LNC_015724	XLOC_062963	intronic_lncRNA	lncRNA	912	52630	60336	-	6	2680	135				CAFS_LW_T_06994	CAFS_LW_G_06994	mRNA	1152	40893	48860	+	7	1357	NA
LNC_015727	XLOC_062974	lincRNA	lncRNA	913	25869	27375	+	3	391	130				CAFS_LW_T_06995	CAFS_LW_G_06995	mRNA	1152	57995	65119	+	8	1241	NA
LNC_015726	XLOC_062973	lincRNA	lncRNA	913	15536	16109	+	3	350	116				CAFS_LW_T_06996	CAFS_LW_G_06996	mRNA	1151	255960	281795	+	15	6795	NA
LNC_015721	XLOC_062963	intronic_lncRNA	lncRNA	912	52081	58598	-	5	916	139				CAFS_LW_T_06997	CAFS_LW_G_06997	mRNA	1152	54412	57712	+	4	708	NA
LNC_015720	XLOC_062943	intronic_lncRNA	lncRNA	912	81634	104389	+	12	2385	242				CAFS_LW_T_06998	CAFS_LW_G_06998	mRNA	1151	238474	255480	-	10	1921	NA
LNC_015723	XLOC_062963	intronic_lncRNA	lncRNA	912	52081	60336	-	6	2615	134				CAFS_LW_T_06999	CAFS_LW_G_06999	mRNA	1152	44516	44936	+	2	310	NA
LNC_015722	XLOC_062963	intronic_lncRNA	lncRNA	912	52081	60336	-	6	2621	136				CAFS_LW_T_07029	CAFS_LW_G_07029	mRNA	112	439316	542651	+	32	6071	NA
LNC_015729	XLOC_062978	intronic_lncRNA	lncRNA	913	33500	43735	+	14	2919	326				CAFS_LW_T_07028	CAFS_LW_G_07028	mRNA	1159	62755	69229	+	5	609	NA
LNC_015728	XLOC_062975	antisense_lncRNA	lncRNA	913	30663	50720	+	2	474	68				CAFS_LW_T_07023	CAFS_LW_G_07023	mRNA	1156	169318	186599	-	13	1461	NA
LNC_023209	XLOC_096694	intronic_lncRNA	lncRNA	1445	264937	275732	+	14	1551	341				CAFS_LW_T_07022	CAFS_LW_G_07022	mRNA	1156	85155	87620	-	5	826	NA
LNC_023208	XLOC_096694	intronic_lncRNA	lncRNA	1445	255623	275732	+	26	2713	626				CAFS_LW_T_07021	CAFS_LW_G_07021	mRNA	1156	325461	332330	+	12	1729	NA
LNC_039139	XLOC_163535	lincRNA	lncRNA	2823	43918	49505	+	5	5293	156				CAFS_LW_T_07020	CAFS_LW_G_07020	mRNA	1156	385231	387723	+	4	1438	NA
LNC_002808	XLOC_010758	intronic_lncRNA	lncRNA	159	12792	22576	-	5	1411	325				CAFS_LW_T_07027	CAFS_LW_G_07027	mRNA	92	380010	381748	+	2	1014	NA
LNC_002809	XLOC_010758	intronic_lncRNA	lncRNA	159	12792	28212	-	3	243	80				CAFS_LW_T_07026	CAFS_LW_G_07026	mRNA	1156	314232	321243	+	8	979	NA
LNC_002804	XLOC_010748	lincRNA	lncRNA	159	25064	26676	+	2	772	86				CAFS_LW_T_07025	CAFS_LW_G_07025	mRNA	1156	417443	432420	+	6	891	NA
LNC_002805	XLOC_010748	lincRNA	lncRNA	159	25076	42452	+	2	2474	86				CAFS_LW_T_07024	CAFS_LW_G_07024	mRNA	1156	331801	335169	-	3	2790	NA
LNC_002806	XLOC_010750	intronic_lncRNA	lncRNA	159	46989	52077	+	7	1293	171				CAFS_LW_T_12861	CAFS_LW_G_12861	mRNA	2057	1112864	1146124	+	21	3564	NA
LNC_002807	XLOC_010758	intronic_lncRNA	lncRNA	159	12792	22576	-	4	1315	293				CAFS_LW_T_12860	CAFS_LW_G_12860	mRNA	2057	975891	990341	+	6	861	NA
LNC_002800	XLOC_010702	intronic_lncRNA	lncRNA	156	172685	176019	-	6	855	217				CAFS_LW_T_12863	CAFS_LW_G_12863	mRNA	2057	1237423	1240712	+	8	883	NA
LNC_002801	XLOC_010702	antisense_lncRNA	lncRNA	156	174428	180745	-	2	623	91				CAFS_LW_T_12862	CAFS_LW_G_12862	mRNA	2057	1244332	1246700	-	8	966	NA
LNC_002802	XLOC_010713	intronic_lncRNA	lncRNA	156	233438	268656	-	13	962	320				CAFS_LW_T_12865	CAFS_LW_G_12865	mRNA	2057	1199269	1214971	-	20	2109	NA
LNC_002803	XLOC_010739	antisense_lncRNA	lncRNA	157	54756	56042	-	2	694	66				CAFS_LW_T_12864	CAFS_LW_G_12864	mRNA	2057	1175863	1181353	+	10	1204	NA
LNC_040424	XLOC_170958	lincRNA	lncRNA	3396	9135	14975	+	4	5315	121				CAFS_LW_T_12867	CAFS_LW_G_12867	mRNA	2057	1268101	1272356	+	12	1385	NA
LNC_040425	XLOC_170958	lincRNA	lncRNA	3396	10405	14975	+	2	4530	121				CAFS_LW_T_22458	CAFS_LW_G_22458	mRNA	2262	948847	949394	+	2	420	NA
LNC_040426	XLOC_170960	lincRNA	lncRNA	3396	5956	10037	-	3	3096	128				CAFS_LW_T_12869	CAFS_LW_G_12869	mRNA	2057	993120	1002560	-	17	2028	NA
LNC_040427	XLOC_170960	lincRNA	lncRNA	3396	5956	10037	-	3	3119	128				CAFS_LW_T_12868	CAFS_LW_G_12868	mRNA	2057	1223111	1235385	-	22	5397	NA
LNC_040420	XLOC_170894	intronic_lncRNA	lncRNA	3386	10692	16557	-	3	539	179				CAFS_LW_T_22455	CAFS_LW_G_22455	mRNA	2259	90515	91078	-	3	390	NA
LNC_040421	XLOC_170904	lincRNA	lncRNA	3387	9117	11051	-	2	1818	182				CAFS_LW_T_22454	CAFS_LW_G_22454	mRNA	2259	84148	85139	-	4	558	NA
LNC_040422	XLOC_170905	lincRNA	lncRNA	3387	13967	15472	-	2	1196	239				CAFS_LW_T_22453	CAFS_LW_G_22453	mRNA	2257	80086	87103	+	4	519	NA
LNC_025028	XLOC_104360	intronic_lncRNA	lncRNA	1595	75392	90532	+	15	1782	187				CAFS_LW_T_22452	CAFS_LW_G_22452	mRNA	2257	9069	19283	+	16	3324	NA
LNC_040428	XLOC_170960	lincRNA	lncRNA	3396	5956	14577	-	3	1796	128				CAFS_LW_T_22451	CAFS_LW_G_22451	mRNA	2256	13560	14806	-	3	600	NA
LNC_040429	XLOC_170960	lincRNA	lncRNA	3396	11526	13754	-	2	740	58				CAFS_LW_T_22450	CAFS_LW_G_22450	mRNA	2256	3181	8706	-	5	1209	NA
LNC_028018	XLOC_117356	lincRNA	lncRNA	1859	16923	21627	-	2	1957	128				CAFS_LW_T_01072	CAFS_LW_G_01072	mRNA	407	217700	227522	-	12	1433	NA
LNC_028017	XLOC_117356	lincRNA	lncRNA	1859	16923	21627	-	2	3355	128				CAFS_LW_T_01073	CAFS_LW_G_01073	mRNA	408	28620	34928	-	14	1907	NA
LNC_028016	XLOC_117347	intronic_lncRNA	lncRNA	1859	87032	89470	+	2	528	175				CAFS_LW_T_01070	CAFS_LW_G_01070	mRNA	404	185439	217154	-	37	5562	NA
LNC_028015	XLOC_117346	intronic_lncRNA	lncRNA	1859	80493	86610	+	4	569	189				CAFS_LW_T_01071	CAFS_LW_G_01071	mRNA	409	241889	245045	+	6	906	NA
LNC_022154	XLOC_092368	intronic_lncRNA	lncRNA	1382	358722	361646	+	6	2064	416				CAFS_LW_T_01076	CAFS_LW_G_01076	mRNA	409	7241	32303	-	8	859	NA
LNC_022155	XLOC_092369	intronic_lncRNA	lncRNA	1382	361747	364210	+	5	444	89				CAFS_LW_T_01077	CAFS_LW_G_01077	mRNA	408	77124	106251	+	21	3954	NA
LNC_022156	XLOC_092370	intronic_lncRNA	lncRNA	1382	364914	366187	+	3	428	105				CAFS_LW_T_01074	CAFS_LW_G_01074	mRNA	408	10280	26148	+	7	1085	NA
LNC_022157	XLOC_092380	intronic_lncRNA	lncRNA	1382	429324	432599	+	10	1839	269				CAFS_LW_T_01075	CAFS_LW_G_01075	mRNA	409	65294	117097	-	26	3871	NA
LNC_022150	XLOC_092364	intronic_lncRNA	lncRNA	1382	328738	331314	+	8	953	156				CAFS_LW_T_01078	CAFS_LW_G_01078	mRNA	409	260379	275817	-	9	2254	NA
LNC_022151	XLOC_092364	intronic_lncRNA	lncRNA	1382	328752	332592	+	13	1706	402				CAFS_LW_T_01079	CAFS_LW_G_01079	mRNA	409	33845	43336	+	9	1683	NA
LNC_022152	XLOC_092364	intronic_lncRNA	lncRNA	1382	330161	332592	+	7	1344	350				CAFS_LW_T_14517	CAFS_LW_G_14517	mRNA	2337	25325	39889	+	11	1754	NA
LNC_022153	XLOC_092366	lincRNA	lncRNA	1382	336560	338330	+	2	1721	106				CAFS_LW_T_11748	CAFS_LW_G_11748	mRNA	1868	64434	85275	+	7	1269	NA
LNC_028013	XLOC_117339	lincRNA	lncRNA	1858	81788	83369	-	2	1555	108				CAFS_LW_T_05313	CAFS_LW_G_05313	mRNA	925	1	27989	-	25	5822	NA
LNC_022158	XLOC_092380	intronic_lncRNA	lncRNA	1382	429346	431354	+	6	1209	219				CAFS_LW_T_05312	CAFS_LW_G_05312	mRNA	923	481664	577628	-	46	6844	NA
LNC_022159	XLOC_092382	intronic_lncRNA	lncRNA	1382	468210	471232	+	6	696	231				CAFS_LW_T_05311	CAFS_LW_G_05311	mRNA	924	87569	120723	+	11	1375	NA
LNC_028012	XLOC_117339	lincRNA	lncRNA	1858	81788	83369	-	2	1542	86				CAFS_LW_T_05310	CAFS_LW_G_05310	mRNA	924	478149	520362	-	24	3467	NA
LNC_028011	XLOC_117332	antisense_lncRNA	lncRNA	1858	65442	68769	+	2	889	181				CAFS_LW_T_05317	CAFS_LW_G_05317	mRNA	925	103598	111884	-	8	1539	NA
LNC_028010	XLOC_117330	antisense_lncRNA	lncRNA	1858	54408	55807	+	2	592	160				CAFS_LW_T_05316	CAFS_LW_G_05316	mRNA	921	301445	328185	-	16	1849	NA
LNC_013392	XLOC_052957	intronic_lncRNA	lncRNA	771	182098	192700	+	7	2128	351				CAFS_LW_T_05315	CAFS_LW_G_05315	mRNA	89	719157	733820	-	18	2480	NA
LNC_013393	XLOC_052962	antisense_lncRNA	lncRNA	771	194022	197947	+	2	3014	130				CAFS_LW_T_05314	CAFS_LW_G_05314	mRNA	924	120526	130325	-	14	1524	NA
LNC_013390	XLOC_052946	lincRNA	lncRNA	771	112248	132825	+	2	547	102				CAFS_LW_T_05319	CAFS_LW_G_05319	mRNA	91	23	2743	+	3	1166	NA
LNC_013391	XLOC_052957	intronic_lncRNA	lncRNA	771	182098	192700	+	8	2158	361				CAFS_LW_T_05318	CAFS_LW_G_05318	mRNA	925	522881	526925	-	2	3990	NA
LNC_013396	XLOC_052966	lincRNA	lncRNA	771	20192	20845	-	2	429	60				CAFS_LW_T_11846	CAFS_LW_G_11846	mRNA	1881	541435	558694	+	9	1559	NA
LNC_013397	XLOC_052970	intronic_lncRNA	lncRNA	771	40591	45513	-	3	781	111				CAFS_LW_T_17998	CAFS_LW_G_17998	mRNA	2869	29130	64306	+	20	3271	NA
LNC_013394	XLOC_052962	antisense_lncRNA	lncRNA	771	194883	197947	+	2	2190	97				CAFS_LW_T_17999	CAFS_LW_G_17999	mRNA	2871	7128	19151	-	9	1868	NA
LNC_013395	XLOC_052964	lincRNA	lncRNA	771	6400	7170	-	2	284	46				CAFS_LW_T_11847	CAFS_LW_G_11847	mRNA	1881	217936	223263	+	8	3051	NA
LNC_013398	XLOC_052974	lincRNA	lncRNA	771	64142	65356	-	2	1009	94				CAFS_LW_T_17992	CAFS_LW_G_17992	mRNA	2860	53601	66612	+	23	3585	NA
LNC_013399	XLOC_052981	lincRNA	lncRNA	771	89848	91054	-	2	1151	85				CAFS_LW_T_17993	CAFS_LW_G_17993	mRNA	2865	22629	51715	-	11	1498	NA
LNC_011721	XLOC_046125	intronic_lncRNA	lncRNA	669	54703	69982	-	5	1614	180				CAFS_LW_T_17990	CAFS_LW_G_17990	mRNA	2861	5506	23930	+	18	2015	NA
LNC_011720	XLOC_046125	antisense_lncRNA	lncRNA	669	54703	67651	-	5	818	108				CAFS_LW_T_17991	CAFS_LW_G_17991	mRNA	2863	42395	74042	+	16	2061	NA
LNC_011723	XLOC_046125	intronic_lncRNA	lncRNA	669	70192	81629	-	10	1725	259				CAFS_LW_T_17996	CAFS_LW_G_17996	mRNA	213	93475	110142	-	11	5865	NA
LNC_011722	XLOC_046125	intronic_lncRNA	lncRNA	669	59911	72134	-	5	1217	174				CAFS_LW_T_11844	CAFS_LW_G_11844	mRNA	1881	373142	397455	+	8	1657	NA
LNC_011725	XLOC_046133	lincRNA	lncRNA	669	234327	242033	-	2	588	59				CAFS_LW_T_17994	CAFS_LW_G_17994	mRNA	2866	6391	9559	-	3	621	NA
LNC_011724	XLOC_046127	lincRNA	lncRNA	669	65817	66608	-	2	769	93				CAFS_LW_T_17995	CAFS_LW_G_17995	mRNA	2871	71361	72583	-	4	760	NA
LNC_011727	XLOC_046135	intronic_lncRNA	lncRNA	669	249206	249937	-	3	478	67				CAFS_LW_T_15848	CAFS_LW_G_15848	mRNA	2488	378834	392382	-	15	2631	NA
LNC_011726	XLOC_046134	lincRNA	lncRNA	669	240128	240440	-	2	221	59				CAFS_LW_T_11845	CAFS_LW_G_11845	mRNA	1881	590155	594300	+	9	1032	NA
LNC_011729	XLOC_046161	intronic_lncRNA	lncRNA	669	338829	341786	-	5	1912	187				CAFS_LW_T_11747	CAFS_LW_G_11747	mRNA	1866	14576	37917	+	20	3069	NA
LNC_011728	XLOC_046159	lincRNA	lncRNA	669	333103	334445	-	2	1053	106				CAFS_LW_T_15842	CAFS_LW_G_15842	mRNA	194	139791	152268	-	9	3066	NA
LNC_011899	XLOC_046698	antisense_lncRNA	lncRNA	678	131991	134307	-	2	2232	110				CAFS_LW_T_15843	CAFS_LW_G_15843	mRNA	2488	363766	376888	+	16	2608	NA
LNC_011898	XLOC_046691	lincRNA	lncRNA	678	110357	111016	-	2	479	52				CAFS_LW_T_15840	CAFS_LW_G_15840	mRNA	2492	36165	81601	+	36	4596	NA
LNC_037396	XLOC_155951	lincRNA	lncRNA	2615	187818	190492	+	2	2638	107				CAFS_LW_T_15841	CAFS_LW_G_15841	mRNA	2490	306862	390730	+	43	5733	NA
LNC_011893	XLOC_046680	antisense_lncRNA	lncRNA	678	8920	10299	-	2	476	142				CAFS_LW_T_15846	CAFS_LW_G_15846	mRNA	2493	79273	134639	+	27	5052	NA
LNC_011892	XLOC_046675	intronic_lncRNA	lncRNA	678	386331	390087	+	5	1125	261				CAFS_LW_T_15847	CAFS_LW_G_15847	mRNA	2493	267510	280619	-	13	1530	NA
LNC_011891	XLOC_046669	intronic_lncRNA	lncRNA	678	331418	345247	+	6	766	255				CAFS_LW_T_15844	CAFS_LW_G_15844	mRNA	2490	292598	301679	-	10	1764	NA
LNC_011890	XLOC_046668	intronic_lncRNA	lncRNA	678	321177	328799	+	9	1384	288				CAFS_LW_T_15845	CAFS_LW_G_15845	mRNA	2492	82971	87860	-	5	1394	NA
LNC_011897	XLOC_046685	intronic_lncRNA	lncRNA	678	65324	68903	-	3	1437	121				CAFS_LW_T_14719	CAFS_LW_G_14719	mRNA	2378	119111	124357	-	14	1420	NA
LNC_011896	XLOC_046684	lincRNA	lncRNA	678	63671	64946	-	2	1256	68				CAFS_LW_T_14718	CAFS_LW_G_14718	mRNA	2378	138349	142223	+	5	2454	NA
LNC_011895	XLOC_046681	lincRNA	lncRNA	678	32399	33798	-	4	701	93				CAFS_LW_T_11840	CAFS_LW_G_11840	mRNA	1881	183591	195999	+	7	990	NA
LNC_011894	XLOC_046680	antisense_lncRNA	lncRNA	678	8920	10299	-	2	478	99				CAFS_LW_T_14711	CAFS_LW_G_14711	mRNA	2375	44091	54113	-	13	1809	NA
LNC_028149	XLOC_117934	intronic_lncRNA	lncRNA	1871	139620	149786	-	11	1656	425				CAFS_LW_T_14710	CAFS_LW_G_14710	mRNA	186	1843878	1853775	+	8	906	NA
LNC_028148	XLOC_117931	antisense_lncRNA	lncRNA	1871	104186	108497	-	2	2294	125				CAFS_LW_T_14713	CAFS_LW_G_14713	mRNA	2375	6528	20935	-	14	1644	NA
LNC_025319	XLOC_105524	intronic_lncRNA	lncRNA	1616	363150	367830	+	2	1316	113				CAFS_LW_T_14833	CAFS_LW_G_14833	mRNA	28	271702	286883	-	25	2643	NA
LNC_025318	XLOC_105524	intronic_lncRNA	lncRNA	1616	363120	372218	+	5	2231	211				CAFS_LW_T_14715	CAFS_LW_G_14715	mRNA	2377	167304	172865	-	10	1036	NA
LNC_025317	XLOC_105523	intronic_lncRNA	lncRNA	1616	351820	352764	+	2	346	114				CAFS_LW_T_14714	CAFS_LW_G_14714	mRNA	2375	30894	35224	-	12	1105	NA
LNC_025316	XLOC_105520	lincRNA	lncRNA	1616	338583	339630	+	2	968	62				CAFS_LW_T_14717	CAFS_LW_G_14717	mRNA	2375	21518	30670	+	8	957	NA
LNC_025315	XLOC_105515	lincRNA	lncRNA	1616	299863	300473	+	2	307	80				CAFS_LW_T_14716	CAFS_LW_G_14716	mRNA	2377	103423	121341	-	20	2909	NA
LNC_025314	XLOC_105511	lincRNA	lncRNA	1616	277931	278424	+	2	325	93				CAFS_LW_T_00848	CAFS_LW_G_00848	mRNA	375	1599	6995	-	8	1302	NA
LNC_025313	XLOC_105509	lincRNA	lncRNA	1616	267132	270128	+	5	940	267				CAFS_LW_T_00849	CAFS_LW_G_00849	mRNA	376	61672	64508	+	2	350	NA
LNC_025312	XLOC_105507	intronic_lncRNA	lncRNA	1616	303975	312186	+	11	2695	594				CAFS_LW_T_00840	CAFS_LW_G_00840	mRNA	372	1038809	1045426	+	6	4220	NA
LNC_025311	XLOC_105487	antisense_lncRNA	lncRNA	1615	121898	131799	-	4	2330	184				CAFS_LW_T_00841	CAFS_LW_G_00841	mRNA	372	917860	937020	-	14	2205	NA
LNC_025310	XLOC_105487	antisense_lncRNA	lncRNA	1615	121898	131799	-	5	2043	184				CAFS_LW_T_00842	CAFS_LW_G_00842	mRNA	372	1045076	1049151	-	7	828	NA
LNC_020790	XLOC_086014	lincRNA	lncRNA	1264	124631	127052	-	3	2302	88				CAFS_LW_T_00843	CAFS_LW_G_00843	mRNA	372	1096663	1108985	-	20	3027	NA
LNC_020791	XLOC_086024	lincRNA	lncRNA	1264	266778	267249	-	3	268	88				CAFS_LW_T_00844	CAFS_LW_G_00844	mRNA	372	1492974	1537117	-	23	3814	NA
LNC_020792	XLOC_086025	lincRNA	lncRNA	1264	269840	270878	-	4	280	93				CAFS_LW_T_00845	CAFS_LW_G_00845	mRNA	372	1153506	1184248	-	31	4158	NA
LNC_020793	XLOC_086026	lincRNA	lncRNA	1264	272252	272930	-	2	597	139				CAFS_LW_T_00846	CAFS_LW_G_00846	mRNA	374	32089	38396	-	7	660	NA
LNC_020794	XLOC_086027	lincRNA	lncRNA	1265	18	4691	+	2	3765	89				CAFS_LW_T_00847	CAFS_LW_G_00847	mRNA	372	1226601	1270298	+	40	5700	NA
LNC_020795	XLOC_086031	lincRNA	lncRNA	1265	70350	70939	+	2	550	66				CAFS_LW_T_18659	CAFS_LW_G_18659	mRNA	3472	5775	9912	-	2	3896	NA
LNC_020796	XLOC_086040	lincRNA	lncRNA	1265	174102	176365	+	3	698	141				CAFS_LW_T_18654	CAFS_LW_G_18654	mRNA	3493	2093	3661	-	3	531	NA
LNC_020797	XLOC_086041	intronic_lncRNA	lncRNA	1265	215677	224746	+	11	1605	534				CAFS_LW_T_18655	CAFS_LW_G_18655	mRNA	3499	4303	4879	-	2	497	NA
LNC_020798	XLOC_086041	intronic_lncRNA	lncRNA	1265	220968	224746	+	5	801	266				CAFS_LW_T_12003	CAFS_LW_G_12003	mRNA	1901	497202	510016	-	13	2052	NA
LNC_020799	XLOC_086042	intronic_lncRNA	lncRNA	1265	226153	237600	+	10	1753	443				CAFS_LW_T_12002	CAFS_LW_G_12002	mRNA	1905	25166	28096	-	4	834	NA
LNC_026657	XLOC_111507	intronic_lncRNA	lncRNA	1751	454644	467829	+	8	3071	398				CAFS_LW_T_12001	CAFS_LW_G_12001	mRNA	1902	44745	48437	-	7	777	NA
LNC_026656	XLOC_111493	intronic_lncRNA	lncRNA	1751	393577	393937	+	2	241	80				CAFS_LW_T_12000	CAFS_LW_G_12000	mRNA	1902	32294	33764	-	2	948	NA
LNC_026655	XLOC_111476	lincRNA	lncRNA	1751	224133	225544	+	2	897	73				CAFS_LW_T_12007	CAFS_LW_G_12007	mRNA	1906	14407	15420	+	2	1009	NA
LNC_026654	XLOC_111473	lincRNA	lncRNA	1751	212009	218509	+	2	6445	111				CAFS_LW_T_12006	CAFS_LW_G_12006	mRNA	1905	29105	39957	+	3	1126	NA
LNC_026653	XLOC_111472	lincRNA	lncRNA	1751	207223	211868	+	2	4461	103				CAFS_LW_T_12005	CAFS_LW_G_12005	mRNA	1901	365436	395697	-	20	4028	NA
LNC_026652	XLOC_111472	lincRNA	lncRNA	1751	207209	211868	+	2	4477	103				CAFS_LW_T_12004	CAFS_LW_G_12004	mRNA	1905	158	24610	-	15	2655	NA
LNC_026651	XLOC_111462	intronic_lncRNA	lncRNA	1751	133087	136065	+	4	898	132				CAFS_LW_T_12009	CAFS_LW_G_12009	mRNA	1908	136136	137510	-	2	1124	NA
LNC_026650	XLOC_111462	intronic_lncRNA	lncRNA	1751	132965	136065	+	4	1023	133				CAFS_LW_T_12008	CAFS_LW_G_12008	mRNA	1907	63836	75529	+	14	2580	NA
LNC_026659	XLOC_111516	intronic_lncRNA	lncRNA	1751	145219	153434	-	9	2477	259				CAFS_LW_T_16713	CAFS_LW_G_16713	mRNA	2574	57793	99532	+	21	5292	NA
LNC_026658	XLOC_111516	intronic_lncRNA	lncRNA	1751	145219	153419	-	8	3184	259				CAFS_LW_T_16712	CAFS_LW_G_16712	mRNA	2574	214869	225250	+	10	2357	NA
LNC_037729	XLOC_157255	lincRNA	lncRNA	2642	102390	103657	+	2	1083	104				CAFS_LW_T_16711	CAFS_LW_G_16711	mRNA	2573	164376	175678	+	6	3075	NA
LNC_037728	XLOC_157254	lincRNA	lncRNA	2642	90850	91374	+	2	220	63				CAFS_LW_T_16710	CAFS_LW_G_16710	mRNA	2574	230251	241266	+	9	3353	NA
LNC_037725	XLOC_157250	intronic_lncRNA	lncRNA	2642	18108	20307	+	7	1497	198				CAFS_LW_T_16717	CAFS_LW_G_16717	mRNA	2575	187853	202719	-	9	1506	NA
LNC_037724	XLOC_157250	intronic_lncRNA	lncRNA	2642	7965	31886	+	8	3106	510				CAFS_LW_T_16716	CAFS_LW_G_16716	mRNA	2574	178755	185967	+	12	4382	NA
LNC_037727	XLOC_157253	lincRNA	lncRNA	2642	89130	90691	+	2	1389	171				CAFS_LW_T_16715	CAFS_LW_G_16715	mRNA	2573	45867	56893	+	8	1861	NA
LNC_037726	XLOC_157250	intronic_lncRNA	lncRNA	2642	27929	31886	+	7	3233	275				CAFS_LW_T_16714	CAFS_LW_G_16714	mRNA	197	416845	420039	-	6	573	NA
LNC_037721	XLOC_157246	lincRNA	lncRNA	2641	187100	191455	-	3	4024	117				CAFS_LW_T_16719	CAFS_LW_G_16719	mRNA	2572	264427	286194	+	20	2088	NA
LNC_037720	XLOC_157245	lincRNA	lncRNA	2641	173612	181332	-	2	7138	122				CAFS_LW_T_16718	CAFS_LW_G_16718	mRNA	2576	203	13426	+	18	4027	NA
LNC_037723	XLOC_157250	intronic_lncRNA	lncRNA	2642	7965	9239	+	5	845	260				CAFS_LW_T_03001	CAFS_LW_G_03001	mRNA	668	1491899	1571601	-	20	3252	NA
LNC_037722	XLOC_157247	antisense_lncRNA	lncRNA	2642	4194	5509	+	2	449	106				CAFS_LW_T_03000	CAFS_LW_G_03000	mRNA	668	1879600	1892309	-	15	2507	NA
LNC_022936	XLOC_095618	antisense_lncRNA	lncRNA	1435	495762	500796	+	2	3276	395				CAFS_LW_T_06031	CAFS_LW_G_06031	mRNA	1008	197	1134	-	3	354	NA
LNC_022937	XLOC_095618	antisense_lncRNA	lncRNA	1435	497609	500796	+	2	858	284				CAFS_LW_T_03002	CAFS_LW_G_03002	mRNA	669	339058	342199	+	6	747	NA
LNC_022934	XLOC_095617	intronic_lncRNA	lncRNA	1435	485788	493930	+	10	1512	180				CAFS_LW_T_06037	CAFS_LW_G_06037	mRNA	1006	219337	239596	-	13	1905	NA
LNC_022935	XLOC_095617	intronic_lncRNA	lncRNA	1435	485788	493930	+	9	1733	185				CAFS_LW_T_06036	CAFS_LW_G_06036	mRNA	1006	1238439	1256582	-	10	3149	NA
LNC_022932	XLOC_095614	lincRNA	lncRNA	1435	425903	428140	+	2	1920	151				CAFS_LW_T_06035	CAFS_LW_G_06035	mRNA	97	127616	144736	-	17	1990	NA
LNC_022933	XLOC_095617	intronic_lncRNA	lncRNA	1435	485788	493930	+	10	1511	182				CAFS_LW_T_06034	CAFS_LW_G_06034	mRNA	1006	1046471	1060862	-	21	2412	NA
LNC_022930	XLOC_095587	intronic_lncRNA	lncRNA	1435	261418	287188	+	16	3498	229				CAFS_LW_T_03009	CAFS_LW_G_03009	mRNA	670	203101	205724	+	4	1107	NA
LNC_022931	XLOC_095604	lincRNA	lncRNA	1435	381085	382728	+	3	1372	120				CAFS_LW_T_03008	CAFS_LW_G_03008	mRNA	670	54244	68361	+	27	3555	NA
LNC_022938	XLOC_095618	antisense_lncRNA	lncRNA	1435	497609	500796	+	2	858	284				CAFS_LW_T_06039	CAFS_LW_G_06039	mRNA	1006	146050	197885	+	79	10557	NA
LNC_022939	XLOC_095620	intronic_lncRNA	lncRNA	1435	505433	523008	+	5	1388	177				CAFS_LW_T_06038	CAFS_LW_G_06038	mRNA	1008	72251	73926	+	3	807	NA
LNC_026039	XLOC_108821	intronic_lncRNA	lncRNA	1689	175809	188600	+	7	5014	611				CAFS_LW_T_10240	CAFS_LW_G_10240	mRNA	1621	315334	318279	+	6	639	NA
LNC_026038	XLOC_108821	intronic_lncRNA	lncRNA	1689	175809	185713	+	3	3179	453				CAFS_LW_T_18652	CAFS_LW_G_18652	mRNA	3487	3323	9127	+	5	1059	NA
LNC_015422	XLOC_061675	intronic_lncRNA	lncRNA	891	281226	284958	+	4	693	151				CAFS_LW_T_08783	CAFS_LW_G_08783	mRNA	1404	265440	287291	-	18	8359	NA
LNC_019178	XLOC_078393	lincRNA	lncRNA	1156	467930	476555	-	2	8603	118				CAFS_LW_T_08782	CAFS_LW_G_08782	mRNA	1404	431396	443968	+	3	717	NA
LNC_019179	XLOC_078397	lincRNA	lncRNA	1156	481762	508492	-	3	2007	118				CAFS_LW_T_08781	CAFS_LW_G_08781	mRNA	1404	355142	360641	-	13	1357	NA
LNC_012431	XLOC_048773	lincRNA	lncRNA	713	170006	182159	+	4	12047	170				CAFS_LW_T_08780	CAFS_LW_G_08780	mRNA	1404	456641	458776	+	5	1287	NA
LNC_019174	XLOC_078374	intronic_lncRNA	lncRNA	1156	324831	330971	-	9	2441	227				CAFS_LW_T_08787	CAFS_LW_G_08787	mRNA	1404	364373	370688	-	9	1307	NA
LNC_019175	XLOC_078384	intronic_lncRNA	lncRNA	1156	391264	394721	-	2	627	140				CAFS_LW_T_08786	CAFS_LW_G_08786	mRNA	1404	648142	665644	+	2	2579	NA
LNC_019176	XLOC_078387	intronic_lncRNA	lncRNA	1156	424694	429811	-	3	695	128				CAFS_LW_T_08785	CAFS_LW_G_08785	mRNA	1404	226374	247557	+	11	3654	NA
LNC_019177	XLOC_078392	lincRNA	lncRNA	1156	461605	467686	-	2	4777	89				CAFS_LW_T_08784	CAFS_LW_G_08784	mRNA	1404	429683	431252	-	6	532	NA
LNC_019170	XLOC_078350	intronic_lncRNA	lncRNA	1156	88631	102562	-	14	2702	277				CAFS_LW_T_08789	CAFS_LW_G_08789	mRNA	1404	415174	426763	+	14	1746	NA
LNC_015420	XLOC_061672	intronic_lncRNA	lncRNA	891	183330	187498	+	7	913	198				CAFS_LW_T_08788	CAFS_LW_G_08788	mRNA	1404	474676	483779	-	10	2079	NA
LNC_019172	XLOC_078372	intronic_lncRNA	lncRNA	1156	313940	319167	-	3	710	87				CAFS_LW_T_10244	CAFS_LW_G_10244	mRNA	1621	584029	594297	+	8	1593	NA
LNC_019173	XLOC_078374	intronic_lncRNA	lncRNA	1156	324831	330971	-	10	2202	227				CAFS_LW_T_13879	CAFS_LW_G_13879	mRNA	179	38469	55051	+	10	4753	NA
LNC_038162	XLOC_159112	lincRNA	lncRNA	2685	120300	122852	+	2	1724	83				CAFS_LW_T_13878	CAFS_LW_G_13878	mRNA	27	530675	539527	+	7	2585	NA
LNC_038163	XLOC_159118	lincRNA	lncRNA	2685	138262	139188	+	2	906	166				CAFS_LW_T_13871	CAFS_LW_G_13871	mRNA	2212	29139	34870	-	6	693	NA
LNC_038160	XLOC_159109	lincRNA	lncRNA	2685	33944	38682	+	4	4433	205				CAFS_LW_T_13870	CAFS_LW_G_13870	mRNA	2213	94321	98654	-	7	990	NA
LNC_015421	XLOC_061674	intronic_lncRNA	lncRNA	891	269647	271742	+	3	904	88				CAFS_LW_T_13873	CAFS_LW_G_13873	mRNA	2209	462017	493309	+	40	5797	NA
LNC_027269	XLOC_113984	intronic_lncRNA	lncRNA	1805	6163	22610	+	11	1249	341				CAFS_LW_T_13872	CAFS_LW_G_13872	mRNA	2213	103661	113566	+	7	2132	NA
LNC_027268	XLOC_113983	antisense_lncRNA	lncRNA	1804	524778	526171	-	3	451	149				CAFS_LW_T_13875	CAFS_LW_G_13875	mRNA	2216	74111	98789	+	13	2268	NA
LNC_038164	XLOC_159121	lincRNA	lncRNA	2685	145208	151054	+	3	5760	135				CAFS_LW_T_13874	CAFS_LW_G_13874	mRNA	2207	8552	23558	+	15	2995	NA
LNC_038165	XLOC_159121	lincRNA	lncRNA	2685	146014	151054	+	3	4956	135				CAFS_LW_T_13877	CAFS_LW_G_13877	mRNA	2213	59747	89763	+	10	5475	NA
LNC_027265	XLOC_113968	antisense_lncRNA	lncRNA	1804	396893	414003	-	4	698	103				CAFS_LW_T_13876	CAFS_LW_G_13876	mRNA	2212	10471	26935	-	11	1932	NA
LNC_015426	XLOC_061681	intronic_lncRNA	lncRNA	891	342094	365489	+	14	2074	220				CAFS_LW_T_00068	CAFS_LW_G_00068	mRNA	299	297274	312804	-	15	1854	NA
LNC_027267	XLOC_113971	intronic_lncRNA	lncRNA	1804	433504	444104	-	4	424	141				CAFS_LW_T_00069	CAFS_LW_G_00069	mRNA	299	431556	445496	+	20	4363	NA
LNC_027266	XLOC_113969	intronic_lncRNA	lncRNA	1804	415505	425031	-	14	2503	516				CAFS_LW_T_00062	CAFS_LW_G_00062	mRNA	299	138664	160518	-	23	2775	NA
LNC_027261	XLOC_113965	lincRNA	lncRNA	1804	385206	391965	-	5	1624	144				CAFS_LW_T_00063	CAFS_LW_G_00063	mRNA	299	486551	499678	+	8	1047	NA
LNC_027260	XLOC_113965	lincRNA	lncRNA	1804	385206	391910	-	6	1143	171				CAFS_LW_T_00060	CAFS_LW_G_00060	mRNA	299	313819	316151	-	6	1818	NA
LNC_027263	XLOC_113965	lincRNA	lncRNA	1804	388550	391291	-	5	808	210				CAFS_LW_T_00061	CAFS_LW_G_00061	mRNA	299	412574	415261	-	3	2498	NA
LNC_015427	XLOC_061682	intronic_lncRNA	lncRNA	891	366818	372030	+	8	2733	203				CAFS_LW_T_00066	CAFS_LW_G_00066	mRNA	299	634148	642366	-	3	1882	NA
LNC_015424	XLOC_061679	intronic_lncRNA	lncRNA	891	318814	331922	+	8	3012	627				CAFS_LW_T_00067	CAFS_LW_G_00067	mRNA	299	169376	190453	+	11	1350	NA
LNC_026037	XLOC_108821	intronic_lncRNA	lncRNA	1689	175809	185713	+	4	2702	611				CAFS_LW_T_00064	CAFS_LW_G_00064	mRNA	299	60168	78181	+	15	1843	NA
LNC_015425	XLOC_061680	intronic_lncRNA	lncRNA	891	333306	339880	+	7	1384	162				CAFS_LW_T_00065	CAFS_LW_G_00065	mRNA	299	466059	477199	-	9	1044	NA
LNC_026036	XLOC_108821	intronic_lncRNA	lncRNA	1689	175809	185565	+	3	3289	453				CAFS_LW_T_09788	CAFS_LW_G_09788	mRNA	1545	68051	72791	-	5	471	NA
LNC_004770	XLOC_018419	antisense_lncRNA	lncRNA	239	141218	199115	+	3	5164	112				CAFS_LW_T_09789	CAFS_LW_G_09789	mRNA	1544	590674	617932	+	26	3534	NA
LNC_004771	XLOC_018419	antisense_lncRNA	lncRNA	239	192678	199115	+	3	6383	157				CAFS_LW_T_09780	CAFS_LW_G_09780	mRNA	1544	469297	485527	-	27	3786	NA
LNC_004772	XLOC_018419	antisense_lncRNA	lncRNA	239	192678	199115	+	3	6385	157				CAFS_LW_T_09781	CAFS_LW_G_09781	mRNA	1543	8722	22950	+	11	3006	NA
LNC_004773	XLOC_018419	antisense_lncRNA	lncRNA	239	192678	199115	+	3	6386	157				CAFS_LW_T_09782	CAFS_LW_G_09782	mRNA	1543	27640	30823	+	3	1955	NA
LNC_004774	XLOC_018419	antisense_lncRNA	lncRNA	239	192678	199115	+	3	6387	157				CAFS_LW_T_09783	CAFS_LW_G_09783	mRNA	1544	501502	515897	-	21	8307	NA
LNC_004775	XLOC_018419	antisense_lncRNA	lncRNA	239	192678	199115	+	3	6388	157				CAFS_LW_T_09784	CAFS_LW_G_09784	mRNA	1545	35489	63591	-	3	437	NA
LNC_004776	XLOC_018420	lincRNA	lncRNA	239	149254	150121	+	2	718	81				CAFS_LW_T_09785	CAFS_LW_G_09785	mRNA	1548	1625	5868	+	6	477	NA
LNC_004777	XLOC_018428	lincRNA	lncRNA	239	170229	172440	+	3	1998	129				CAFS_LW_T_09786	CAFS_LW_G_09786	mRNA	151	17863	23299	+	6	1600	NA
LNC_004778	XLOC_018428	lincRNA	lncRNA	239	170229	172440	+	3	1999	129				CAFS_LW_T_09787	CAFS_LW_G_09787	mRNA	1544	622895	638447	-	13	1935	NA
LNC_004779	XLOC_018428	lincRNA	lncRNA	239	170229	172440	+	3	2000	129				CAFS_LW_T_08259	CAFS_LW_G_08259	mRNA	1310	1471586	1477352	-	13	2129	NA
LNC_027889	XLOC_116851	lincRNA	lncRNA	1849	1056973	1063347	-	2	6351	140				CAFS_LW_T_08258	CAFS_LW_G_08258	mRNA	1310	1769658	1770969	-	3	531	NA
LNC_027888	XLOC_116850	intronic_lncRNA	lncRNA	1849	991225	1000960	-	6	1276	304				CAFS_LW_T_08255	CAFS_LW_G_08255	mRNA	1310	1870282	1872706	-	2	2188	NA
LNC_034411	XLOC_143966	lincRNA	lncRNA	2459	306274	307998	-	2	1649	144				CAFS_LW_T_08254	CAFS_LW_G_08254	mRNA	1310	1451673	1454443	+	6	657	NA
LNC_027881	XLOC_116836	lincRNA	lncRNA	1849	816634	820150	-	2	547	80				CAFS_LW_T_08257	CAFS_LW_G_08257	mRNA	1310	1479510	1493373	+	9	4518	NA
LNC_027880	XLOC_116832	intronic_lncRNA	lncRNA	1849	779897	784910	-	7	1696	351				CAFS_LW_T_08256	CAFS_LW_G_08256	mRNA	1310	1457672	1462736	-	5	783	NA
LNC_027883	XLOC_116838	intronic_lncRNA	lncRNA	1849	825745	828399	-	4	1621	193				CAFS_LW_T_08251	CAFS_LW_G_08251	mRNA	123	176346	182337	-	5	1260	NA
LNC_027882	XLOC_116837	intronic_lncRNA	lncRNA	1849	823404	825203	-	3	492	163				CAFS_LW_T_08250	CAFS_LW_G_08250	mRNA	1310	1381815	1391825	+	7	1612	NA
LNC_027885	XLOC_116843	intronic_lncRNA	lncRNA	1849	835855	838051	-	4	1031	154				CAFS_LW_T_08253	CAFS_LW_G_08253	mRNA	1310	1412196	1416431	-	8	1029	NA
LNC_027884	XLOC_116839	lincRNA	lncRNA	1849	828632	831422	-	4	2543	257				CAFS_LW_T_08252	CAFS_LW_G_08252	mRNA	1310	1270781	1272088	-	2	821	NA
LNC_027887	XLOC_116849	antisense_lncRNA	lncRNA	1849	979211	987373	-	3	982	312				CAFS_LW_T_09128	CAFS_LW_G_09128	mRNA	1442	112022	114291	-	3	1481	NA
LNC_027886	XLOC_116849	antisense_lncRNA	lncRNA	1849	979211	984784	-	3	1069	333				CAFS_LW_T_09129	CAFS_LW_G_09129	mRNA	1442	182623	215859	+	25	3645	NA
LNC_024646	XLOC_102773	lincRNA	lncRNA	1565	69567	73641	-	2	4011	87				CAFS_LW_T_09124	CAFS_LW_G_09124	mRNA	135	558967	583910	-	15	2223	NA
LNC_028969	XLOC_121528	intronic_lncRNA	lncRNA	1945	113585	122323	-	2	239	79				CAFS_LW_T_09125	CAFS_LW_G_09125	mRNA	1440	1049560	1057103	+	5	893	NA
LNC_024647	XLOC_102776	intronic_lncRNA	lncRNA	1565	127938	128320	-	2	292	97				CAFS_LW_T_09126	CAFS_LW_G_09126	mRNA	1441	153050	158611	-	7	975	NA
LNC_028967	XLOC_121514	lincRNA	lncRNA	1945	77324	79911	-	2	2552	110				CAFS_LW_T_09127	CAFS_LW_G_09127	mRNA	1441	332610	350862	-	13	2931	NA
LNC_028966	XLOC_121513	lincRNA	lncRNA	1945	74589	87026	-	2	1981	72				CAFS_LW_T_09120	CAFS_LW_G_09120	mRNA	1440	1076495	1093879	-	6	1907	NA
LNC_028965	XLOC_121511	antisense_lncRNA	lncRNA	1945	53638	59753	-	3	2247	338				CAFS_LW_T_09121	CAFS_LW_G_09121	mRNA	1441	260231	261329	-	2	834	NA
LNC_028964	XLOC_121506	intronic_lncRNA	lncRNA	1945	31083	34264	-	7	1566	279				CAFS_LW_T_09122	CAFS_LW_G_09122	mRNA	1441	377253	379790	+	6	663	NA
LNC_028963	XLOC_121506	intronic_lncRNA	lncRNA	1945	31083	34239	-	7	1534	279				CAFS_LW_T_09123	CAFS_LW_G_09123	mRNA	1441	179713	180960	+	3	489	NA
LNC_024644	XLOC_102741	intronic_lncRNA	lncRNA	1565	210716	215591	+	9	3825	245				CAFS_LW_T_01339	CAFS_LW_G_01339	mRNA	448	449836	454460	-	8	2502	NA
LNC_028961	XLOC_121485	intronic_lncRNA	lncRNA	1945	304629	316726	+	2	246	81				CAFS_LW_T_01338	CAFS_LW_G_01338	mRNA	448	254507	257075	-	5	561	NA
LNC_028960	XLOC_121482	intronic_lncRNA	lncRNA	1945	281596	292257	+	15	3621	291				CAFS_LW_T_01331	CAFS_LW_G_01331	mRNA	448	28621	40827	-	28	3285	NA
LNC_026132	XLOC_109159	lincRNA	lncRNA	1696	168502	169823	-	2	1280	87				CAFS_LW_T_01330	CAFS_LW_G_01330	mRNA	451	61246	68663	-	4	1764	NA
LNC_026133	XLOC_109163	intronic_lncRNA	lncRNA	1696	188383	195055	-	6	452	129				CAFS_LW_T_01333	CAFS_LW_G_01333	mRNA	450	28076	36354	+	4	1262	NA
LNC_026130	XLOC_109150	lincRNA	lncRNA	1696	141890	157330	-	4	766	151				CAFS_LW_T_01332	CAFS_LW_G_01332	mRNA	448	446001	449427	+	4	810	NA
LNC_024645	XLOC_102756	lincRNA	lncRNA	1565	17790	22746	-	2	214	66				CAFS_LW_T_01335	CAFS_LW_G_01335	mRNA	5	289568	305288	-	7	1353	NA
LNC_026136	XLOC_109180	lincRNA	lncRNA	1697	16962	17842	-	2	712	223				CAFS_LW_T_01334	CAFS_LW_G_01334	mRNA	448	418968	431354	-	9	1008	NA
LNC_026137	XLOC_109181	antisense_lncRNA	lncRNA	1697	30357	31789	-	2	624	208				CAFS_LW_T_01337	CAFS_LW_G_01337	mRNA	451	16815	22883	+	5	909	NA
LNC_026134	XLOC_109165	intronic_lncRNA	lncRNA	1696	198081	209250	-	6	815	232				CAFS_LW_T_01336	CAFS_LW_G_01336	mRNA	448	455895	524769	-	14	4699	NA
LNC_026135	XLOC_109178	lincRNA	lncRNA	1697	7939	8215	-	2	257	39				CAFS_LW_T_07399	CAFS_LW_G_07399	mRNA	1192	123940	129653	-	14	1357	NA
LNC_024642	XLOC_102729	intronic_lncRNA	lncRNA	1565	56305	86459	+	10	1354	291				CAFS_LW_T_21348	CAFS_LW_G_21348	mRNA	1301	160145	163156	-	4	711	NA
LNC_026138	XLOC_109182	antisense_lncRNA	lncRNA	1697	32758	34382	-	3	266	88				CAFS_LW_T_21349	CAFS_LW_G_21349	mRNA	1302	19530	20886	-	5	585	NA
LNC_026139	XLOC_109183	intronic_lncRNA	lncRNA	1697	72485	79313	-	10	2519	312				CAFS_LW_T_21346	CAFS_LW_G_21346	mRNA	1295	5231	6920	-	2	1500	NA
LNC_024643	XLOC_102733	intronic_lncRNA	lncRNA	1565	108325	116907	+	6	2404	316				CAFS_LW_T_21347	CAFS_LW_G_21347	mRNA	1298	91058	94680	+	5	696	NA
LNC_024640	XLOC_102692	lincRNA	lncRNA	1564	164886	176025	-	2	878	123				CAFS_LW_T_21344	CAFS_LW_G_21344	mRNA	1292	15666	21958	-	7	996	NA
LNC_024641	XLOC_102695	intronic_lncRNA	lncRNA	1564	188126	192294	-	4	527	153				CAFS_LW_T_21345	CAFS_LW_G_21345	mRNA	1295	24631	30647	+	2	5748	NA
LNC_007511	XLOC_029510	lincRNA	lncRNA	397	4109	5867	+	2	1739	105				CAFS_LW_T_21342	CAFS_LW_G_21342	mRNA	1291	618153	619048	+	5	501	NA
LNC_007510	XLOC_029507	lincRNA	lncRNA	396	1044211	1044908	-	2	439	77				CAFS_LW_T_21343	CAFS_LW_G_21343	mRNA	1292	4419	11969	-	6	780	NA
LNC_007513	XLOC_029543	intronic_lncRNA	lncRNA	397	195483	200181	+	7	1617	199				CAFS_LW_T_21340	CAFS_LW_G_21340	mRNA	1286	165466	167027	-	5	477	NA
LNC_007512	XLOC_029535	lincRNA	lncRNA	397	159536	160621	+	2	846	146				CAFS_LW_T_21341	CAFS_LW_G_21341	mRNA	1288	4683	6345	+	4	939	NA
LNC_007515	XLOC_029548	intronic_lncRNA	lncRNA	397	239110	241993	+	6	624	144				CAFS_LW_T_00169	CAFS_LW_G_00169	mRNA	37	1218	16973	+	12	2496	NA
LNC_007514	XLOC_029548	intronic_lncRNA	lncRNA	397	232882	241993	+	10	2992	353				CAFS_LW_T_00168	CAFS_LW_G_00168	mRNA	38	267045	280709	-	5	1010	NA
LNC_007517	XLOC_029549	antisense_lncRNA	lncRNA	397	251074	256489	+	2	2121	195				CAFS_LW_T_22699	CAFS_LW_G_22699	mRNA	2484	124102	125444	+	3	781	NA
LNC_007516	XLOC_029549	antisense_lncRNA	lncRNA	397	250522	256489	+	2	1932	115				CAFS_LW_T_22698	CAFS_LW_G_22698	mRNA	2483	233676	234373	+	2	369	NA
LNC_007519	XLOC_029557	intronic_lncRNA	lncRNA	397	404996	415546	+	12	5219	461				CAFS_LW_T_22695	CAFS_LW_G_22695	mRNA	2479	307476	333504	-	10	2199	NA
LNC_007518	XLOC_029557	intronic_lncRNA	lncRNA	397	404996	413868	+	9	5810	394				CAFS_LW_T_22694	CAFS_LW_G_22694	mRNA	2479	105537	118615	-	18	3339	NA
LNC_003201	XLOC_012311	lincRNA	lncRNA	171	474029	474454	+	2	258	45				CAFS_LW_T_22697	CAFS_LW_G_22697	mRNA	2482	136673	138876	-	3	726	NA
LNC_003200	XLOC_012286	lincRNA	lncRNA	171	152427	152943	+	2	427	57				CAFS_LW_T_22696	CAFS_LW_G_22696	mRNA	2480	505885	506700	+	1	816	NA
LNC_003203	XLOC_012320	lincRNA	lncRNA	171	552858	565677	+	2	931	85				CAFS_LW_T_22691	CAFS_LW_G_22691	mRNA	2478	103545	110006	+	4	876	NA
LNC_003202	XLOC_012320	lincRNA	lncRNA	171	552858	565677	+	2	930	85				CAFS_LW_T_22690	CAFS_LW_G_22690	mRNA	2477	428411	431538	-	4	1011	NA
LNC_003205	XLOC_012320	lincRNA	lncRNA	171	552859	565677	+	2	924	85				CAFS_LW_T_22693	CAFS_LW_G_22693	mRNA	2478	558318	559670	-	3	429	NA
LNC_003204	XLOC_012320	lincRNA	lncRNA	171	552858	565677	+	2	930	85				CAFS_LW_T_22692	CAFS_LW_G_22692	mRNA	2478	199635	204223	+	9	1959	NA
LNC_003207	XLOC_012320	lincRNA	lncRNA	171	553091	565677	+	2	691	93				CAFS_LW_T_04202	CAFS_LW_G_04202	mRNA	83	461015	464290	+	5	1141	NA
LNC_003206	XLOC_012320	lincRNA	lncRNA	171	553054	565677	+	2	734	50				CAFS_LW_T_04203	CAFS_LW_G_04203	mRNA	814	77311	79741	+	5	444	NA
LNC_003209	XLOC_012320	lincRNA	lncRNA	171	555612	565677	+	2	2678	181				CAFS_LW_T_04200	CAFS_LW_G_04200	mRNA	813	322661	325629	-	4	1268	NA
LNC_003208	XLOC_012320	lincRNA	lncRNA	171	555612	565677	+	3	2679	181				CAFS_LW_T_04201	CAFS_LW_G_04201	mRNA	813	9462	18151	-	9	2330	NA
LNC_037459	XLOC_156177	intronic_lncRNA	lncRNA	2620	197720	205260	-	8	3433	269				CAFS_LW_T_04206	CAFS_LW_G_04206	mRNA	814	91121	104560	+	14	2056	NA
LNC_037458	XLOC_156177	intronic_lncRNA	lncRNA	2620	196662	205260	-	8	3489	269				CAFS_LW_T_04207	CAFS_LW_G_04207	mRNA	814	66849	70131	-	6	801	NA
LNC_037457	XLOC_156175	intronic_lncRNA	lncRNA	2620	165864	168639	-	4	1298	190				CAFS_LW_T_04204	CAFS_LW_G_04204	mRNA	813	351729	389417	+	24	3073	NA
LNC_037456	XLOC_156175	intronic_lncRNA	lncRNA	2620	162574	168830	-	12	2986	397				CAFS_LW_T_04205	CAFS_LW_G_04205	mRNA	814	161580	190898	+	41	7850	NA
LNC_037455	XLOC_156170	intronic_lncRNA	lncRNA	2620	88195	99027	-	10	3215	397				CAFS_LW_T_04208	CAFS_LW_G_04208	mRNA	814	358830	367861	-	3	1011	NA
LNC_037454	XLOC_156170	intronic_lncRNA	lncRNA	2620	88195	98855	-	9	3001	383				CAFS_LW_T_04209	CAFS_LW_G_04209	mRNA	814	82831	89503	-	9	1282	NA
LNC_037453	XLOC_156169	antisense_lncRNA	lncRNA	2620	48598	82013	-	3	2282	134				CAFS_LW_T_23256	CAFS_LW_G_23256	mRNA	3500	7021	8552	-	3	381	NA
LNC_037452	XLOC_156168	lincRNA	lncRNA	2620	45688	46441	-	2	526	57				CAFS_LW_T_23257	CAFS_LW_G_23257	mRNA	3500	9724	10571	-	3	303	NA
LNC_037451	XLOC_156167	intronic_lncRNA	lncRNA	2620	41685	79820	-	13	1355	200				CAFS_LW_T_23254	CAFS_LW_G_23254	mRNA	3496	5196	7073	-	5	654	NA
LNC_037450	XLOC_156165	lincRNA	lncRNA	2620	35984	40666	-	5	2330	168				CAFS_LW_T_23255	CAFS_LW_G_23255	mRNA	3499	1365	4750	+	3	486	NA
LNC_027867	XLOC_116782	intronic_lncRNA	lncRNA	1849	280722	281586	-	3	253	84				CAFS_LW_T_23252	CAFS_LW_G_23252	mRNA	3488	1289	1987	-	2	495	NA
LNC_036258	XLOC_150974	intronic_lncRNA	lncRNA	2530	171920	195064	-	8	2124	293				CAFS_LW_T_23253	CAFS_LW_G_23253	mRNA	3490	4688	6313	+	2	1431	NA
LNC_036259	XLOC_150975	intronic_lncRNA	lncRNA	2530	206160	220574	-	29	3528	452				CAFS_LW_T_23250	CAFS_LW_G_23250	mRNA	3475	153	4000	-	6	1029	NA
LNC_036252	XLOC_150958	lincRNA	lncRNA	2530	22232	39479	-	4	7532	145				CAFS_LW_T_23251	CAFS_LW_G_23251	mRNA	3479	3481	13789	+	8	961	NA
LNC_036253	XLOC_150958	lincRNA	lncRNA	2530	22232	39496	-	3	7895	145				CAFS_LW_T_23258	CAFS_LW_G_23258	mRNA	3502	2171	9355	-	7	786	NA
LNC_036250	XLOC_150952	lincRNA	lncRNA	2530	296696	298356	+	2	1182	393				CAFS_LW_T_23259	CAFS_LW_G_23259	mRNA	3526	17083	21528	-	4	1182	NA
LNC_036251	XLOC_150958	lincRNA	lncRNA	2530	22232	39464	-	3	7548	145				CAFS_LW_T_11125	CAFS_LW_G_11125	mRNA	1795	251687	272772	+	7	2325	NA
LNC_036256	XLOC_150958	lincRNA	lncRNA	2530	22232	39511	-	3	2699	120				CAFS_LW_T_11124	CAFS_LW_G_11124	mRNA	1795	290902	299255	-	4	2940	NA
LNC_036257	XLOC_150971	intronic_lncRNA	lncRNA	2530	138552	150605	-	12	2369	216				CAFS_LW_T_11127	CAFS_LW_G_11127	mRNA	1795	236394	243526	-	12	1803	NA
LNC_036254	XLOC_150958	lincRNA	lncRNA	2530	22232	39511	-	3	7912	145				CAFS_LW_T_11126	CAFS_LW_G_11126	mRNA	1782	72723	86122	+	9	1230	NA
LNC_036255	XLOC_150958	lincRNA	lncRNA	2530	22232	39511	-	4	7566	145				CAFS_LW_T_11121	CAFS_LW_G_11121	mRNA	1795	104761	122862	+	20	2037	NA
LNC_029375	XLOC_123421	intronic_lncRNA	lncRNA	1986	501028	503234	-	4	591	168				CAFS_LW_T_11120	CAFS_LW_G_11120	mRNA	1795	25966	38122	+	11	2187	NA
LNC_029374	XLOC_123421	intronic_lncRNA	lncRNA	1986	501028	503228	-	4	619	129				CAFS_LW_T_11123	CAFS_LW_G_11123	mRNA	1795	225499	234716	+	7	819	NA
LNC_005919	XLOC_022645	intronic_lncRNA	lncRNA	305	832780	839295	+	6	685	158				CAFS_LW_T_11122	CAFS_LW_G_11122	mRNA	1795	40515	44046	-	3	657	NA
LNC_005918	XLOC_022645	intronic_lncRNA	lncRNA	305	830707	839295	+	6	4400	101				CAFS_LW_T_11129	CAFS_LW_G_11129	mRNA	1795	288113	290595	-	2	642	NA
LNC_029371	XLOC_123410	antisense_lncRNA	lncRNA	1986	329977	331548	-	2	675	89				CAFS_LW_T_11128	CAFS_LW_G_11128	mRNA	1795	476749	483444	+	8	1155	NA
LNC_029370	XLOC_123409	lincRNA	lncRNA	1986	308802	310165	-	2	1253	107				CAFS_LW_T_19352	CAFS_LW_G_19352	mRNA	286	177326	187065	-	9	1671	NA
LNC_029373	XLOC_123412	intronic_lncRNA	lncRNA	1986	405873	438942	-	4	949	275				CAFS_LW_T_19353	CAFS_LW_G_19353	mRNA	287	120496	142706	-	8	4131	NA
LNC_029372	XLOC_123410	antisense_lncRNA	lncRNA	1986	329977	331563	-	2	688	89				CAFS_LW_T_19350	CAFS_LW_G_19350	mRNA	37	246784	251415	-	2	3077	NA
LNC_005913	XLOC_022619	lincRNA	lncRNA	305	538757	542954	+	4	3508	280				CAFS_LW_T_19351	CAFS_LW_G_19351	mRNA	287	196281	204918	-	13	3282	NA
LNC_005912	XLOC_022618	intronic_lncRNA	lncRNA	305	520409	527759	+	4	1367	455				CAFS_LW_T_19356	CAFS_LW_G_19356	mRNA	287	219113	234387	-	25	3726	NA
LNC_005911	XLOC_022617	lincRNA	lncRNA	305	510073	511243	+	3	312	103				CAFS_LW_T_19357	CAFS_LW_G_19357	mRNA	287	483345	491460	-	13	1659	NA
LNC_005910	XLOC_022613	intronic_lncRNA	lncRNA	305	490834	491191	+	2	282	93				CAFS_LW_T_19354	CAFS_LW_G_19354	mRNA	282	104144	136804	-	80	12019	NA
LNC_005917	XLOC_022645	intronic_lncRNA	lncRNA	305	813686	831860	+	4	210	69				CAFS_LW_T_19355	CAFS_LW_G_19355	mRNA	287	395955	436748	+	38	5253	NA
LNC_005916	XLOC_022634	antisense_lncRNA	lncRNA	305	637054	639352	+	2	965	196				CAFS_LW_T_19358	CAFS_LW_G_19358	mRNA	287	503011	505382	+	4	434	NA
LNC_005915	XLOC_022631	lincRNA	lncRNA	305	630155	632294	+	2	2104	79				CAFS_LW_T_19359	CAFS_LW_G_19359	mRNA	287	632555	641784	+	4	486	NA
LNC_005914	XLOC_022630	antisense_lncRNA	lncRNA	305	625568	629584	+	2	1141	88				CAFS_LW_T_05151	CAFS_LW_G_05151	mRNA	911	136149	178403	-	26	3612	NA
LNC_002959	XLOC_011390	lincRNA	lncRNA	164	430221	432898	+	2	2648	115				CAFS_LW_T_05150	CAFS_LW_G_05150	mRNA	914	58810	66053	+	3	4926	NA
LNC_002697	XLOC_010365	intronic_lncRNA	lncRNA	153	1435063	1438749	+	4	1203	131				CAFS_LW_T_05153	CAFS_LW_G_05153	mRNA	913	771333	773389	+	3	513	NA
LNC_038953	XLOC_162770	lincRNA	lncRNA	2793	90593	91182	+	2	555	58				CAFS_LW_T_05152	CAFS_LW_G_05152	mRNA	89	145571	154252	-	4	6597	NA
LNC_038952	XLOC_162764	lincRNA	lncRNA	2793	73196	79123	+	3	1048	62				CAFS_LW_T_05155	CAFS_LW_G_05155	mRNA	913	515311	535565	-	7	2307	NA
LNC_038951	XLOC_162764	lincRNA	lncRNA	2793	73148	79123	+	3	4550	112				CAFS_LW_T_05154	CAFS_LW_G_05154	mRNA	912	60825	106533	-	44	6786	NA
LNC_038950	XLOC_162760	lincRNA	lncRNA	2793	55374	63487	+	2	7561	111				CAFS_LW_T_05157	CAFS_LW_G_05157	mRNA	914	141388	143909	-	2	1256	NA
LNC_038957	XLOC_162805	lincRNA	lncRNA	2794	45045	45884	+	2	754	128				CAFS_LW_T_05156	CAFS_LW_G_05156	mRNA	913	893775	902563	+	8	1257	NA
LNC_038956	XLOC_162800	lincRNA	lncRNA	2793	90514	94896	-	3	4187	97				CAFS_LW_T_05159	CAFS_LW_G_05159	mRNA	906	99696	111706	-	9	1658	NA
LNC_038955	XLOC_162800	lincRNA	lncRNA	2793	90514	94896	-	3	4175	97				CAFS_LW_T_05158	CAFS_LW_G_05158	mRNA	913	806945	838366	+	34	4356	NA
LNC_038954	XLOC_162800	lincRNA	lncRNA	2793	90514	94896	-	3	4188	97				CAFS_LW_T_10654	CAFS_LW_G_10654	mRNA	1698	311485	319348	+	7	2072	NA
LNC_038959	XLOC_162813	lincRNA	lncRNA	2794	46414	47205	-	2	690	56				CAFS_LW_T_17603	CAFS_LW_G_17603	mRNA	2728	58999	68407	-	11	1812	NA
LNC_038958	XLOC_162806	lincRNA	lncRNA	2794	46431	47205	+	2	673	56				CAFS_LW_T_10656	CAFS_LW_G_10656	mRNA	1698	457638	504254	+	20	3066	NA
LNC_037393	XLOC_155951	lincRNA	lncRNA	2615	185190	190492	+	2	5267	107				CAFS_LW_T_10657	CAFS_LW_G_10657	mRNA	1698	37670	164076	+	16	2743	NA
LNC_001117	XLOC_004034	intronic_lncRNA	lncRNA	64	526528	541409	-	26	4017	563				CAFS_LW_T_10650	CAFS_LW_G_10650	mRNA	1698	541351	546575	+	7	894	NA
LNC_001116	XLOC_004034	intronic_lncRNA	lncRNA	64	526528	541409	-	28	3268	563				CAFS_LW_T_10651	CAFS_LW_G_10651	mRNA	1698	512163	520950	+	9	1536	NA
LNC_001115	XLOC_004033	intronic_lncRNA	lncRNA	64	500588	506485	-	6	888	168				CAFS_LW_T_10652	CAFS_LW_G_10652	mRNA	1698	564999	574023	-	3	8813	NA
LNC_001114	XLOC_004028	intronic_lncRNA	lncRNA	64	457480	459809	-	7	730	197				CAFS_LW_T_17605	CAFS_LW_G_17605	mRNA	2729	3279	6655	-	3	2150	NA
LNC_001113	XLOC_004027	antisense_lncRNA	lncRNA	64	453273	460480	-	3	575	96				CAFS_LW_T_17608	CAFS_LW_G_17608	mRNA	2728	28240	38840	-	8	1144	NA
LNC_001112	XLOC_004027	intronic_lncRNA	lncRNA	64	453273	457127	-	7	1265	217				CAFS_LW_T_17609	CAFS_LW_G_17609	mRNA	2729	190221	207307	+	6	1207	NA
LNC_001111	XLOC_004021	lincRNA	lncRNA	64	417999	419170	-	2	341	99				CAFS_LW_T_10658	CAFS_LW_G_10658	mRNA	1698	329439	350360	+	20	7463	NA
LNC_001110	XLOC_004011	lincRNA	lncRNA	64	272317	275745	-	2	3327	116				CAFS_LW_T_10659	CAFS_LW_G_10659	mRNA	1700	2972	30523	-	16	5896	NA
LNC_001119	XLOC_004037	intronic_lncRNA	lncRNA	64	590297	600176	-	7	3075	412				CAFS_LW_T_18401	CAFS_LW_G_18401	mRNA	3100	712	23767	+	20	3417	NA
LNC_001118	XLOC_004036	intronic_lncRNA	lncRNA	64	577870	581148	-	3	536	178				CAFS_LW_T_18400	CAFS_LW_G_18400	mRNA	3103	29876	34196	+	5	912	NA
LNC_024518	XLOC_102176	antisense_lncRNA	lncRNA	1554	112472	116532	+	2	3839	169				CAFS_LW_T_18403	CAFS_LW_G_18403	mRNA	3108	27057	29205	+	2	1645	NA
LNC_024519	XLOC_102193	lincRNA	lncRNA	1554	80954	90637	-	3	9606	299				CAFS_LW_T_18402	CAFS_LW_G_18402	mRNA	221	36623	92321	+	25	3540	NA
LNC_024512	XLOC_102111	lincRNA	lncRNA	1551	39849	41995	+	2	2124	106				CAFS_LW_T_18405	CAFS_LW_G_18405	mRNA	3104	22624	35739	-	8	1038	NA
LNC_024513	XLOC_102113	lincRNA	lncRNA	1551	44450	48581	+	3	1265	123				CAFS_LW_T_18404	CAFS_LW_G_18404	mRNA	3106	25069	31321	-	4	1154	NA
LNC_024510	XLOC_102109	intronic_lncRNA	lncRNA	1551	18154	32179	+	10	2383	386				CAFS_LW_T_18407	CAFS_LW_G_18407	mRNA	223	391855	397205	+	9	1253	NA
LNC_024511	XLOC_102111	lincRNA	lncRNA	1551	38485	40485	+	2	523	84				CAFS_LW_T_18406	CAFS_LW_G_18406	mRNA	3110	10273	15319	+	6	1286	NA
LNC_024516	XLOC_102148	intronic_lncRNA	lncRNA	1553	33932	38525	-	6	633	190				CAFS_LW_T_18409	CAFS_LW_G_18409	mRNA	3110	22379	26355	-	4	2406	NA
LNC_024517	XLOC_102173	lincRNA	lncRNA	1554	91265	91827	+	2	376	83				CAFS_LW_T_18408	CAFS_LW_G_18408	mRNA	221	121705	145777	+	25	3873	NA
LNC_024514	XLOC_102130	antisense_lncRNA	lncRNA	1552	28970	31761	-	2	1127	115				CAFS_LW_T_10388	CAFS_LW_G_10388	mRNA	1648	32814	45011	-	8	915	NA
LNC_024515	XLOC_102144	intronic_lncRNA	lncRNA	1553	25352	28252	-	4	408	87				CAFS_LW_T_10389	CAFS_LW_G_10389	mRNA	1648	76986	84786	-	8	770	NA
LNC_028428	XLOC_119486	intronic_lncRNA	lncRNA	1898	521900	531813	-	6	1391	192				CAFS_LW_T_10386	CAFS_LW_G_10386	mRNA	1645	625472	740331	+	27	6145	NA
LNC_028429	XLOC_119486	intronic_lncRNA	lncRNA	1898	523195	533857	-	6	1427	192				CAFS_LW_T_10387	CAFS_LW_G_10387	mRNA	1645	745978	775372	+	23	2883	NA
LNC_028422	XLOC_119476	intronic_lncRNA	lncRNA	1898	338082	397142	-	11	2347	470				CAFS_LW_T_10384	CAFS_LW_G_10384	mRNA	1646	236744	253278	-	9	1973	NA
LNC_028423	XLOC_119477	antisense_lncRNA	lncRNA	1898	391820	398104	-	2	325	60				CAFS_LW_T_10385	CAFS_LW_G_10385	mRNA	1647	14645	16826	-	4	683	NA
LNC_028420	XLOC_119471	lincRNA	lncRNA	1898	284153	299844	-	5	15136	140				CAFS_LW_T_10382	CAFS_LW_G_10382	mRNA	1645	65960	285225	-	48	7355	NA
LNC_028421	XLOC_119476	antisense_lncRNA	lncRNA	1898	338082	373515	-	3	3428	152				CAFS_LW_T_10383	CAFS_LW_G_10383	mRNA	160	3	1537	-	3	650	NA
LNC_028426	XLOC_119481	intronic_lncRNA	lncRNA	1898	414122	417141	-	6	2271	163				CAFS_LW_T_10380	CAFS_LW_G_10380	mRNA	1642	19608	127144	+	29	5549	NA
LNC_028427	XLOC_119485	intronic_lncRNA	lncRNA	1898	514311	517635	-	3	381	127				CAFS_LW_T_10381	CAFS_LW_G_10381	mRNA	1646	160567	175464	+	7	1086	NA
LNC_028424	XLOC_119478	antisense_lncRNA	lncRNA	1898	392286	398583	-	2	336	51				CAFS_LW_T_07586	CAFS_LW_G_07586	mRNA	1228	5142	11769	-	14	1641	NA
LNC_028425	XLOC_119481	intronic_lncRNA	lncRNA	1898	410606	417141	-	14	3012	275				CAFS_LW_T_07587	CAFS_LW_G_07587	mRNA	1229	182616	198135	+	25	4038	NA
LNC_030805	XLOC_129411	intronic_lncRNA	lncRNA	2116	8798	16268	-	4	1726	176				CAFS_LW_T_07588	CAFS_LW_G_07588	mRNA	1229	302174	306059	-	5	723	NA
LNC_030197	XLOC_126752	lincRNA	lncRNA	2058	758018	764534	+	15	1703	477				CAFS_LW_T_16006	CAFS_LW_G_16006	mRNA	2503	316444	319831	-	8	1221	NA
LNC_015259	XLOC_060966	lincRNA	lncRNA	881	63041	65035	+	2	1960	97				CAFS_LW_T_02318	CAFS_LW_G_02318	mRNA	594	213855	218602	-	8	1014	NA
LNC_015258	XLOC_060966	lincRNA	lncRNA	881	63041	65035	+	2	1963	97				CAFS_LW_T_02319	CAFS_LW_G_02319	mRNA	592	140412	149227	-	14	1848	NA
LNC_030196	XLOC_126750	intronic_lncRNA	lncRNA	2058	661043	663030	+	6	614	198				CAFS_LW_T_02312	CAFS_LW_G_02312	mRNA	592	259335	270367	+	9	983	NA
LNC_015255	XLOC_060963	lincRNA	lncRNA	881	54371	57549	+	2	3156	73				CAFS_LW_T_02313	CAFS_LW_G_02313	mRNA	64	221359	233513	-	17	8355	NA
LNC_015254	XLOC_060948	intronic_lncRNA	lncRNA	880	20195	21671	+	2	404	134				CAFS_LW_T_02310	CAFS_LW_G_02310	mRNA	64	758279	784863	+	11	1950	NA
LNC_015257	XLOC_060966	lincRNA	lncRNA	881	63027	65035	+	2	1978	97				CAFS_LW_T_02311	CAFS_LW_G_02311	mRNA	592	155668	183994	-	20	2232	NA
LNC_015256	XLOC_060966	lincRNA	lncRNA	881	63027	65035	+	2	1980	97				CAFS_LW_T_02316	CAFS_LW_G_02316	mRNA	64	934328	959835	-	8	1308	NA
LNC_015251	XLOC_060946	intronic_lncRNA	lncRNA	880	5119	13522	+	5	1778	171				CAFS_LW_T_02317	CAFS_LW_G_02317	mRNA	594	77316	81178	-	11	1148	NA
LNC_015250	XLOC_060942	lincRNA	lncRNA	879	363844	374394	-	2	10521	143				CAFS_LW_T_02314	CAFS_LW_G_02314	mRNA	592	2373	93352	+	74	19110	NA
LNC_015253	XLOC_060947	intronic_lncRNA	lncRNA	880	16705	24882	+	4	2356	128				CAFS_LW_T_02315	CAFS_LW_G_02315	mRNA	592	127466	138607	+	10	2918	NA
LNC_015252	XLOC_060947	intronic_lncRNA	lncRNA	880	13626	24882	+	6	2086	142				CAFS_LW_T_16551	CAFS_LW_G_16551	mRNA	2553	106443	109041	+	5	590	NA
LNC_030194	XLOC_126746	intronic_lncRNA	lncRNA	2058	643463	647821	+	6	1237	229				CAFS_LW_T_16550	CAFS_LW_G_16550	mRNA	2547	141647	153938	+	7	1446	NA
LNC_030193	XLOC_126745	intronic_lncRNA	lncRNA	2058	639768	643344	+	5	1081	184				CAFS_LW_T_16553	CAFS_LW_G_16553	mRNA	196	1490967	1499600	-	9	1179	NA
LNC_030192	XLOC_126744	lincRNA	lncRNA	2058	637417	638042	+	2	604	53				CAFS_LW_T_16552	CAFS_LW_G_16552	mRNA	2549	156133	188422	+	50	5379	NA
LNC_000244	XLOC_000848	intronic_lncRNA	lncRNA	17	330860	336685	+	5	2187	322				CAFS_LW_T_16555	CAFS_LW_G_16555	mRNA	2554	163573	164858	-	3	526	NA
LNC_000245	XLOC_000848	intronic_lncRNA	lncRNA	17	331413	336685	+	5	1646	326				CAFS_LW_T_16554	CAFS_LW_G_16554	mRNA	2553	151893	158322	+	9	1491	NA
LNC_000246	XLOC_000849	intronic_lncRNA	lncRNA	17	344037	356922	+	7	3082	246				CAFS_LW_T_16557	CAFS_LW_G_16557	mRNA	2553	160639	165305	-	8	1014	NA
LNC_000247	XLOC_000854	lincRNA	lncRNA	17	554263	566133	+	3	859	119				CAFS_LW_T_16556	CAFS_LW_G_16556	mRNA	2554	272333	276641	+	3	2031	NA
LNC_000240	XLOC_000845	antisense_lncRNA	lncRNA	17	256067	260081	+	2	3846	161				CAFS_LW_T_16559	CAFS_LW_G_16559	mRNA	2555	28090	32682	+	3	2011	NA
LNC_000241	XLOC_000845	intronic_lncRNA	lncRNA	17	256067	260081	+	3	2592	161				CAFS_LW_T_16558	CAFS_LW_G_16558	mRNA	2552	244483	249918	+	9	1491	NA
LNC_000242	XLOC_000846	intronic_lncRNA	lncRNA	17	262321	270781	+	6	1976	213				CAFS_LW_T_13635	CAFS_LW_G_13635	mRNA	2173	61090	95798	-	25	3114	NA
LNC_000243	XLOC_000846	intronic_lncRNA	lncRNA	17	263561	270781	+	7	790	194				CAFS_LW_T_13634	CAFS_LW_G_13634	mRNA	178	250562	251116	+	3	341	NA
LNC_030190	XLOC_126741	intronic_lncRNA	lncRNA	2058	628193	630356	+	4	1469	209				CAFS_LW_T_13639	CAFS_LW_G_13639	mRNA	2175	176151	177105	+	2	729	NA
LNC_000248	XLOC_000858	intronic_lncRNA	lncRNA	17	584703	624743	+	47	5496	808				CAFS_LW_T_06184	CAFS_LW_G_06184	mRNA	1025	826959	845699	+	29	4491	NA
LNC_000249	XLOC_000858	intronic_lncRNA	lncRNA	17	584992	624743	+	46	5245	544				CAFS_LW_T_06549	CAFS_LW_G_06549	mRNA	1073	480226	485749	-	10	1338	NA
LNC_032968	XLOC_138445	lincRNA	lncRNA	2334	75057	78004	-	2	602	174				CAFS_LW_T_06548	CAFS_LW_G_06548	mRNA	1073	493147	494152	+	5	378	NA
LNC_032969	XLOC_138447	antisense_lncRNA	lncRNA	2334	80953	82532	-	4	747	196				CAFS_LW_T_06543	CAFS_LW_G_06543	mRNA	1073	109030	111580	+	6	741	NA
LNC_032960	XLOC_138398	lincRNA	lncRNA	2331	142427	151918	-	2	9189	145				CAFS_LW_T_06542	CAFS_LW_G_06542	mRNA	1072	30396	98491	-	42	7389	NA
LNC_032961	XLOC_138399	lincRNA	lncRNA	2331	129183	134158	-	3	4726	138				CAFS_LW_T_06541	CAFS_LW_G_06541	mRNA	1073	9156	14401	-	4	1759	NA
LNC_032962	XLOC_138400	lincRNA	lncRNA	2331	134336	141324	-	3	6927	237				CAFS_LW_T_06540	CAFS_LW_G_06540	mRNA	1073	101267	110292	-	2	1661	NA
LNC_032963	XLOC_138423	intronic_lncRNA	lncRNA	2333	14327	20809	+	3	379	126				CAFS_LW_T_06547	CAFS_LW_G_06547	mRNA	107	161855	165714	-	5	1164	NA
LNC_032964	XLOC_138427	lincRNA	lncRNA	2333	8653	10372	-	2	1700	61				CAFS_LW_T_06546	CAFS_LW_G_06546	mRNA	1073	149068	158300	-	6	1308	NA
LNC_032965	XLOC_138435	lincRNA	lncRNA	2334	75141	76175	+	2	571	78				CAFS_LW_T_06545	CAFS_LW_G_06545	mRNA	1072	39810	41073	+	3	440	NA
LNC_032966	XLOC_138437	lincRNA	lncRNA	2334	92909	93918	+	2	905	91				CAFS_LW_T_06544	CAFS_LW_G_06544	mRNA	1073	36837	52193	+	2	1069	NA
LNC_032967	XLOC_138444	intronic_lncRNA	lncRNA	2334	69679	74222	-	2	1958	358				CAFS_LW_T_00268	CAFS_LW_G_00268	mRNA	316	156599	165877	-	10	1131	NA
LNC_033619	XLOC_141115	lincRNA	lncRNA	2402	16425	25923	-	5	7958	216				CAFS_LW_T_00269	CAFS_LW_G_00269	mRNA	317	231086	232730	-	3	987	NA
LNC_033618	XLOC_141115	lincRNA	lncRNA	2402	16425	25915	-	4	7859	216				CAFS_LW_T_00260	CAFS_LW_G_00260	mRNA	316	77197	86593	+	9	1275	NA
LNC_033611	XLOC_141098	intronic_lncRNA	lncRNA	2402	7645	10363	+	2	774	116				CAFS_LW_T_00261	CAFS_LW_G_00261	mRNA	315	78519	98052	+	20	2937	NA
LNC_033610	XLOC_141094	lincRNA	lncRNA	2402	840	2553	+	2	803	137				CAFS_LW_T_00262	CAFS_LW_G_00262	mRNA	38	679296	688646	+	13	1794	NA
LNC_033613	XLOC_141103	lincRNA	lncRNA	2402	18448	23828	+	2	5351	219				CAFS_LW_T_00263	CAFS_LW_G_00263	mRNA	316	90554	106868	-	15	2721	NA
LNC_033612	XLOC_141102	lincRNA	lncRNA	2402	15402	16421	+	2	850	64				CAFS_LW_T_00264	CAFS_LW_G_00264	mRNA	316	150080	157833	+	9	3831	NA
LNC_033615	XLOC_141106	lincRNA	lncRNA	2402	32227	36669	+	2	4365	157				CAFS_LW_T_00265	CAFS_LW_G_00265	mRNA	317	120187	130617	+	7	1389	NA
LNC_033614	XLOC_141104	lincRNA	lncRNA	2402	24009	25673	+	2	533	90				CAFS_LW_T_00266	CAFS_LW_G_00266	mRNA	312	1151747	1177616	-	11	1638	NA
LNC_033617	XLOC_141115	lincRNA	lncRNA	2402	16425	25910	-	3	9289	216				CAFS_LW_T_00267	CAFS_LW_G_00267	mRNA	318	74167	79148	-	3	3533	NA
LNC_033616	XLOC_141109	lincRNA	lncRNA	2402	1	2278	-	2	1367	133				CAFS_LW_T_04945	CAFS_LW_G_04945	mRNA	890	246843	248511	-	3	760	NA
LNC_034492	XLOC_144239	lincRNA	lncRNA	2460	898705	901005	-	2	1144	72				CAFS_LW_T_04944	CAFS_LW_G_04944	mRNA	888	82479	89609	-	8	1233	NA
LNC_034493	XLOC_144241	lincRNA	lncRNA	2460	904175	907152	-	3	2045	134				CAFS_LW_T_04947	CAFS_LW_G_04947	mRNA	888	40556	50452	-	11	1152	NA
LNC_034490	XLOC_144235	intronic_lncRNA	lncRNA	2460	789104	793426	-	5	3400	180				CAFS_LW_T_04946	CAFS_LW_G_04946	mRNA	886	198416	213517	+	9	2737	NA
LNC_034491	XLOC_144235	intronic_lncRNA	lncRNA	2460	789104	793683	-	6	2886	180				CAFS_LW_T_04941	CAFS_LW_G_04941	mRNA	886	158683	168866	+	14	1727	NA
LNC_034496	XLOC_144255	lincRNA	lncRNA	2461	8425	36227	+	2	373	92				CAFS_LW_T_04940	CAFS_LW_G_04940	mRNA	88	129168	133182	+	6	2837	NA
LNC_030199	XLOC_126763	antisense_lncRNA	lncRNA	2058	24488	25303	-	2	532	70				CAFS_LW_T_04943	CAFS_LW_G_04943	mRNA	887	95140	111349	+	7	3321	NA
LNC_033357	XLOC_139965	intronic_lncRNA	lncRNA	2372	129516	156177	-	9	5434	368				CAFS_LW_T_04942	CAFS_LW_G_04942	mRNA	886	66117	75104	-	7	6052	NA
LNC_034495	XLOC_144248	lincRNA	lncRNA	2460	967815	968646	-	2	204	68				CAFS_LW_T_04949	CAFS_LW_G_04949	mRNA	889	78811	84565	-	3	3458	NA
LNC_034498	XLOC_144279	intronic_lncRNA	lncRNA	2461	294773	298286	+	6	2374	215				CAFS_LW_T_04948	CAFS_LW_G_04948	mRNA	889	101354	118710	+	11	2511	NA
LNC_030198	XLOC_126762	intronic_lncRNA	lncRNA	2058	19677	30654	-	6	3979	247				CAFS_LW_T_15149	CAFS_LW_G_15149	mRNA	2456	71107	240365	-	10	2216	NA
LNC_039994	XLOC_168325	intronic_lncRNA	lncRNA	3098	7114	14223	-	12	1673	509				CAFS_LW_T_15148	CAFS_LW_G_15148	mRNA	2456	852632	868152	-	8	1362	NA
LNC_039995	XLOC_168326	intronic_lncRNA	lncRNA	3098	26659	32104	-	4	858	234				CAFS_LW_T_15143	CAFS_LW_G_15143	mRNA	2456	753892	768803	+	21	4090	NA
LNC_030804	XLOC_129411	intronic_lncRNA	lncRNA	2116	4283	16268	-	11	2663	302				CAFS_LW_T_15142	CAFS_LW_G_15142	mRNA	2456	33708	73702	+	21	2406	NA
LNC_039996	XLOC_168328	antisense_lncRNA	lncRNA	3098	38347	50989	-	2	1353	74				CAFS_LW_T_15141	CAFS_LW_G_15141	mRNA	2456	931890	936129	-	4	1544	NA
LNC_020961	XLOC_086922	lincRNA	lncRNA	1279	971827	972394	+	2	516	101				CAFS_LW_T_15140	CAFS_LW_G_15140	mRNA	2456	728608	729748	-	3	708	NA
LNC_039997	XLOC_168328	antisense_lncRNA	lncRNA	3098	47733	49162	-	2	1395	100				CAFS_LW_T_15147	CAFS_LW_G_15147	mRNA	2456	961063	966000	+	7	1402	NA
LNC_039990	XLOC_168316	lincRNA	lncRNA	3097	9497	12234	-	3	1768	87				CAFS_LW_T_15146	CAFS_LW_G_15146	mRNA	2456	941162	945200	+	4	1467	NA
LNC_039991	XLOC_168321	lincRNA	lncRNA	3098	17185	18652	+	2	1422	94				CAFS_LW_T_15145	CAFS_LW_G_15145	mRNA	2456	936986	939356	+	7	737	NA
LNC_039992	XLOC_168321	lincRNA	lncRNA	3098	17772	18652	+	2	837	146				CAFS_LW_T_15144	CAFS_LW_G_15144	mRNA	2456	808361	847589	+	36	4830	NA
LNC_039993	XLOC_168323	lincRNA	lncRNA	3098	22211	22963	+	2	433	114				CAFS_LW_T_01137	CAFS_LW_G_01137	mRNA	420	160906	163022	-	2	1933	NA
LNC_000938	XLOC_003339	intronic_lncRNA	lncRNA	57	647930	662869	+	14	1914	270				CAFS_LW_T_01136	CAFS_LW_G_01136	mRNA	47	52057	57559	+	4	3248	NA
LNC_000939	XLOC_003354	antisense_lncRNA	lncRNA	57	778722	781489	+	4	568	127				CAFS_LW_T_01135	CAFS_LW_G_01135	mRNA	420	37718	42941	-	10	1503	NA
LNC_000932	XLOC_003326	intronic_lncRNA	lncRNA	57	318713	338989	+	7	2366	380				CAFS_LW_T_01134	CAFS_LW_G_01134	mRNA	420	25453	29212	+	1	3760	NA
LNC_000933	XLOC_003326	intronic_lncRNA	lncRNA	57	319225	338989	+	7	1845	375				CAFS_LW_T_01133	CAFS_LW_G_01133	mRNA	420	47220	50816	+	2	882	NA
LNC_000930	XLOC_003306	intronic_lncRNA	lncRNA	57	96954	104231	+	5	1000	251				CAFS_LW_T_01132	CAFS_LW_G_01132	mRNA	413	654651	764036	+	14	2849	NA
LNC_000931	XLOC_003312	intronic_lncRNA	lncRNA	57	217895	237821	+	29	4814	699				CAFS_LW_T_01131	CAFS_LW_G_01131	mRNA	419	62870	65823	-	4	2480	NA
LNC_000936	XLOC_003337	intronic_lncRNA	lncRNA	57	499539	524397	+	8	811	248				CAFS_LW_T_01130	CAFS_LW_G_01130	mRNA	54	816	4274	+	4	879	NA
LNC_000937	XLOC_003339	intronic_lncRNA	lncRNA	57	644302	675853	+	16	3203	300				CAFS_LW_T_01139	CAFS_LW_G_01139	mRNA	415	18438	53798	+	20	3900	NA
LNC_000934	XLOC_003326	intronic_lncRNA	lncRNA	57	319227	361048	+	8	1289	352				CAFS_LW_T_01138	CAFS_LW_G_01138	mRNA	420	77058	79871	-	4	1173	NA
LNC_000935	XLOC_003329	intronic_lncRNA	lncRNA	57	382799	397755	+	5	701	176				CAFS_LW_T_13259	CAFS_LW_G_13259	mRNA	2115	202170	205266	-	4	881	NA
LNC_035723	XLOC_149082	intronic_lncRNA	lncRNA	2507	17075	19332	+	2	1275	141				CAFS_LW_T_13258	CAFS_LW_G_13258	mRNA	175	1073296	1101374	+	18	2274	NA
LNC_035722	XLOC_149082	lincRNA	lncRNA	2507	1306	7642	+	4	580	89				CAFS_LW_T_13251	CAFS_LW_G_13251	mRNA	177	80731	89909	+	5	2337	NA
LNC_035721	XLOC_149082	antisense_lncRNA	lncRNA	2507	1126	11769	+	4	5197	143				CAFS_LW_T_13250	CAFS_LW_G_13250	mRNA	2115	60127	86837	-	24	2586	NA
LNC_035720	XLOC_149082	lincRNA	lncRNA	2507	1126	4580	+	2	674	89				CAFS_LW_T_13253	CAFS_LW_G_13253	mRNA	2116	111845	124176	+	41	7062	NA
LNC_035727	XLOC_149088	antisense_lncRNA	lncRNA	2507	125781	134738	+	4	604	174				CAFS_LW_T_13252	CAFS_LW_G_13252	mRNA	2116	768	20899	+	17	4579	NA
LNC_035726	XLOC_149085	intronic_lncRNA	lncRNA	2507	27908	29312	+	3	1096	109				CAFS_LW_T_13255	CAFS_LW_G_13255	mRNA	2115	189709	200222	+	18	3984	NA
LNC_035725	XLOC_149082	intronic_lncRNA	lncRNA	2507	20023	21512	+	3	834	117				CAFS_LW_T_13254	CAFS_LW_G_13254	mRNA	2114	61498	74383	-	16	2135	NA
LNC_035724	XLOC_149082	intronic_lncRNA	lncRNA	2507	17075	26632	+	8	1711	245				CAFS_LW_T_13257	CAFS_LW_G_13257	mRNA	2116	211714	213048	+	5	956	NA
LNC_035729	XLOC_149098	intronic_lncRNA	lncRNA	2507	200846	218871	+	4	471	156				CAFS_LW_T_13256	CAFS_LW_G_13256	mRNA	2116	192095	201769	-	7	810	NA
LNC_027985	XLOC_117222	lincRNA	lncRNA	1854	88808	89352	+	2	332	72				CAFS_LW_T_01906	CAFS_LW_G_01906	mRNA	532	120603	123638	+	4	579	NA
LNC_031613	XLOC_132755	lincRNA	lncRNA	2188	68962	73224	-	5	4079	165				CAFS_LW_T_01907	CAFS_LW_G_01907	mRNA	529	1018098	1084766	-	17	2139	NA
LNC_031612	XLOC_132738	lincRNA	lncRNA	2188	71801	73116	+	2	1281	146				CAFS_LW_T_01904	CAFS_LW_G_01904	mRNA	529	877126	882742	-	8	2022	NA
LNC_031611	XLOC_132727	intronic_lncRNA	lncRNA	2187	25902	31649	-	4	870	148				CAFS_LW_T_01905	CAFS_LW_G_01905	mRNA	529	772512	783796	+	11	1385	NA
LNC_031610	XLOC_132726	lincRNA	lncRNA	2187	33107	37442	-	5	3121	148				CAFS_LW_T_01902	CAFS_LW_G_01902	mRNA	529	116245	136873	+	19	2085	NA
LNC_031617	XLOC_132808	intronic_lncRNA	lncRNA	2189	117158	131499	-	13	5160	272				CAFS_LW_T_01903	CAFS_LW_G_01903	mRNA	529	29223	36006	+	10	1476	NA
LNC_031616	XLOC_132808	intronic_lncRNA	lncRNA	2189	117158	131499	-	13	5260	272				CAFS_LW_T_01900	CAFS_LW_G_01900	mRNA	62	91564	105987	+	11	2298	NA
LNC_031615	XLOC_132782	intronic_lncRNA	lncRNA	2189	144406	150755	+	6	4791	237				CAFS_LW_T_01901	CAFS_LW_G_01901	mRNA	529	689108	698659	-	6	1335	NA
LNC_031614	XLOC_132756	intronic_lncRNA	lncRNA	2188	80350	80923	-	3	333	110				CAFS_LW_T_01908	CAFS_LW_G_01908	mRNA	529	859744	874661	+	13	2447	NA
LNC_031619	XLOC_132819	intronic_lncRNA	lncRNA	2190	41725	68746	+	15	3362	296				CAFS_LW_T_01909	CAFS_LW_G_01909	mRNA	524	789299	817085	+	5	663	NA
LNC_031618	XLOC_132819	intronic_lncRNA	lncRNA	2190	41725	44715	+	3	1075	107				CAFS_LW_T_03210	CAFS_LW_G_03210	mRNA	688	398186	429899	+	24	5485	NA
LNC_041157	XLOC_175478	lincRNA	lncRNA	6003	1	1223	+	2	840	73				CAFS_LW_T_03211	CAFS_LW_G_03211	mRNA	70	33914	75920	+	23	4248	NA
LNC_041156	XLOC_175474	lincRNA	lncRNA	5995	1	1225	-	2	987	139				CAFS_LW_T_03212	CAFS_LW_G_03212	mRNA	688	83034	133417	-	12	1955	NA
LNC_041155	XLOC_175471	lincRNA	lncRNA	5994	1	1225	-	2	500	75				CAFS_LW_T_03213	CAFS_LW_G_03213	mRNA	73	199025	228021	-	16	2337	NA
LNC_041154	XLOC_175470	lincRNA	lncRNA	5990	1	1021	+	2	924	66				CAFS_LW_T_03214	CAFS_LW_G_03214	mRNA	693	59394	76113	-	10	8715	NA
LNC_041153	XLOC_175465	lincRNA	lncRNA	5983	1	1227	+	2	896	82				CAFS_LW_T_03215	CAFS_LW_G_03215	mRNA	693	36645	51892	+	14	2542	NA
LNC_041152	XLOC_175449	lincRNA	lncRNA	5961	255	1228	-	2	775	67				CAFS_LW_T_03216	CAFS_LW_G_03216	mRNA	693	152277	154420	+	6	1460	NA
LNC_041151	XLOC_175414	lincRNA	lncRNA	5912	41	841	+	2	763	65				CAFS_LW_T_03217	CAFS_LW_G_03217	mRNA	693	208531	216495	+	7	2159	NA
LNC_041150	XLOC_175414	lincRNA	lncRNA	5912	22	841	+	2	783	62				CAFS_LW_T_03218	CAFS_LW_G_03218	mRNA	77	34008	65271	-	12	1395	NA
LNC_041159	XLOC_175491	lincRNA	lncRNA	6015	40	1220	+	4	427	102				CAFS_LW_T_03219	CAFS_LW_G_03219	mRNA	693	144690	146470	+	4	1143	NA
LNC_041158	XLOC_175479	lincRNA	lncRNA	6004	1	1223	+	2	1198	106				CAFS_LW_T_00749	CAFS_LW_G_00749	mRNA	365	605512	613565	-	10	2070	NA
LNC_013741	XLOC_054312	lincRNA	lncRNA	794	1096	4268	+	2	480	91				CAFS_LW_T_00748	CAFS_LW_G_00748	mRNA	365	528893	570674	+	5	1874	NA
LNC_013740	XLOC_054312	lincRNA	lncRNA	794	1096	4268	+	2	480	67				CAFS_LW_T_00747	CAFS_LW_G_00747	mRNA	365	614514	618408	-	7	948	NA
LNC_016991	XLOC_068325	intronic_lncRNA	lncRNA	991	179348	233935	+	27	7639	601				CAFS_LW_T_00746	CAFS_LW_G_00746	mRNA	365	150950	155544	-	2	2195	NA
LNC_013742	XLOC_054322	intronic_lncRNA	lncRNA	794	65098	75426	+	8	3809	243				CAFS_LW_T_00745	CAFS_LW_G_00745	mRNA	365	256541	258031	-	6	675	NA
LNC_027431	XLOC_114841	intronic_lncRNA	lncRNA	1820	1641577	1651400	+	6	1091	346				CAFS_LW_T_00744	CAFS_LW_G_00744	mRNA	365	601962	603960	+	2	798	NA
LNC_013745	XLOC_054335	lincRNA	lncRNA	794	228222	229862	+	2	1618	76				CAFS_LW_T_00743	CAFS_LW_G_00743	mRNA	365	145376	146600	+	4	590	NA
LNC_013744	XLOC_054335	lincRNA	lncRNA	794	213510	229862	+	2	859	79				CAFS_LW_T_00742	CAFS_LW_G_00742	mRNA	365	475121	480930	+	13	1803	NA
LNC_013747	XLOC_054335	lincRNA	lncRNA	794	228224	229862	+	2	926	79				CAFS_LW_T_00741	CAFS_LW_G_00741	mRNA	365	235556	238815	+	2	903	NA
LNC_013746	XLOC_054335	lincRNA	lncRNA	794	228222	229862	+	2	643	79				CAFS_LW_T_00740	CAFS_LW_G_00740	mRNA	365	359041	369924	-	6	1797	NA
LNC_027432	XLOC_114849	lincRNA	lncRNA	1820	1688799	1690921	+	2	2020	222				CAFS_LW_T_12584	CAFS_LW_G_12584	mRNA	2010	68803	92636	+	22	2814	NA
LNC_027989	XLOC_117238	lincRNA	lncRNA	1855	58554	59117	+	2	516	56				CAFS_LW_T_07639	CAFS_LW_G_07639	mRNA	1233	402864	435376	+	17	1818	NA
LNC_002268	XLOC_008428	intronic_lncRNA	lncRNA	119	217709	220847	+	6	530	172				CAFS_LW_T_07634	CAFS_LW_G_07634	mRNA	1233	26087	36855	-	24	3079	NA
LNC_002269	XLOC_008430	lincRNA	lncRNA	119	250837	251221	+	2	363	81				CAFS_LW_T_07635	CAFS_LW_G_07635	mRNA	1231	23138	40780	+	15	1479	NA
LNC_002264	XLOC_008395	intronic_lncRNA	lncRNA	119	27584	29239	+	4	1198	187				CAFS_LW_T_23269	CAFS_LW_G_23269	mRNA	3587	2945	8612	-	6	1074	NA
LNC_002265	XLOC_008404	lincRNA	lncRNA	119	42310	45653	+	2	332	95				CAFS_LW_T_23268	CAFS_LW_G_23268	mRNA	3580	2353	7657	-	7	1459	NA
LNC_002266	XLOC_008428	intronic_lncRNA	lncRNA	119	209036	213493	+	5	1364	295				CAFS_LW_T_23263	CAFS_LW_G_23263	mRNA	3562	1369	3441	+	4	1304	NA
LNC_002267	XLOC_008428	intronic_lncRNA	lncRNA	119	209036	220847	+	18	2684	702				CAFS_LW_T_23262	CAFS_LW_G_23262	mRNA	3551	4460	8311	-	3	542	NA
LNC_002260	XLOC_008388	intronic_lncRNA	lncRNA	118	152287	155061	-	3	335	111				CAFS_LW_T_20402	CAFS_LW_G_20402	mRNA	650	45456	46529	-	3	1040	NA
LNC_002261	XLOC_008389	intronic_lncRNA	lncRNA	118	156547	168572	-	10	1551	330				CAFS_LW_T_20403	CAFS_LW_G_20403	mRNA	650	168056	169881	-	2	498	NA
LNC_002262	XLOC_008391	antisense_lncRNA	lncRNA	118	174510	177419	-	2	1496	105				CAFS_LW_T_20400	CAFS_LW_G_20400	mRNA	646	27213	43815	-	14	2103	NA
LNC_002263	XLOC_008394	intronic_lncRNA	lncRNA	119	24194	26262	+	4	1615	122				CAFS_LW_T_20401	CAFS_LW_G_20401	mRNA	646	44373	61127	-	10	1764	NA
LNC_040204	XLOC_169790	lincRNA	lncRNA	3231	12926	18676	+	3	433	127				CAFS_LW_T_20406	CAFS_LW_G_20406	mRNA	651	770279	782032	+	5	1478	NA
LNC_040205	XLOC_169804	lincRNA	lncRNA	3232	8011	10521	-	2	2467	123				CAFS_LW_T_20407	CAFS_LW_G_20407	mRNA	651	56187	57019	-	2	747	NA
LNC_040206	XLOC_169826	lincRNA	lncRNA	3235	23126	25491	+	2	442	69				CAFS_LW_T_11396	CAFS_LW_G_11396	mRNA	1820	694489	697317	+	8	1178	NA
LNC_040207	XLOC_169834	intronic_lncRNA	lncRNA	3236	15203	27088	+	5	6611	385				CAFS_LW_T_20404	CAFS_LW_G_20404	mRNA	651	395827	396779	+	2	804	NA
LNC_040200	XLOC_169771	intronic_lncRNA	lncRNA	3229	12000	15425	+	3	335	111				CAFS_LW_T_11397	CAFS_LW_G_11397	mRNA	1820	841347	850388	+	7	1107	NA
LNC_040201	XLOC_169774	antisense_lncRNA	lncRNA	3230	708	2987	+	2	2149	115				CAFS_LW_T_20405	CAFS_LW_G_20405	mRNA	651	442981	446409	+	4	1329	NA
LNC_040202	XLOC_169781	intronic_lncRNA	lncRNA	3230	14158	16144	-	4	800	112				CAFS_LW_T_11394	CAFS_LW_G_11394	mRNA	1820	23225	41464	-	10	9420	NA
LNC_040203	XLOC_169790	lincRNA	lncRNA	3231	12916	16442	+	2	554	86				CAFS_LW_T_11395	CAFS_LW_G_11395	mRNA	1820	457952	464366	+	8	1067	NA
LNC_040208	XLOC_169837	lincRNA	lncRNA	3236	32226	39436	-	2	7076	147				CAFS_LW_T_11392	CAFS_LW_G_11392	mRNA	1820	524126	532116	+	9	1312	NA
LNC_040209	XLOC_169841	lincRNA	lncRNA	3237	16330	16707	+	2	327	72				CAFS_LW_T_11393	CAFS_LW_G_11393	mRNA	1814	300469	335343	-	29	3168	NA
LNC_034939	XLOC_146276	lincRNA	lncRNA	2476	165522	166993	+	2	1417	160				CAFS_LW_T_11390	CAFS_LW_G_11390	mRNA	1820	685600	688778	+	5	675	NA
LNC_034938	XLOC_146221	intronic_lncRNA	lncRNA	2475	676277	692367	-	14	2801	458				CAFS_LW_T_11391	CAFS_LW_G_11391	mRNA	1820	157380	186828	+	29	3858	NA
LNC_038295	XLOC_159829	lincRNA	lncRNA	2705	140668	141163	-	2	301	100				CAFS_LW_T_10874	CAFS_LW_G_10874	mRNA	1739	239489	248552	-	6	635	NA
LNC_034931	XLOC_146218	intronic_lncRNA	lncRNA	2475	605742	629373	-	20	3244	500				CAFS_LW_T_10875	CAFS_LW_G_10875	mRNA	1740	12359	18242	+	3	581	NA
LNC_034930	XLOC_146215	lincRNA	lncRNA	2475	564024	566436	-	3	2337	79				CAFS_LW_T_10876	CAFS_LW_G_10876	mRNA	1737	468878	483207	+	11	2347	NA
LNC_034933	XLOC_146218	intronic_lncRNA	lncRNA	2475	613924	629373	-	14	2758	498				CAFS_LW_T_10877	CAFS_LW_G_10877	mRNA	1739	212486	231884	-	15	2599	NA
LNC_034932	XLOC_146218	intronic_lncRNA	lncRNA	2475	605742	629373	-	20	3247	500				CAFS_LW_T_10870	CAFS_LW_G_10870	mRNA	1737	820815	835776	+	11	3063	NA
LNC_034935	XLOC_146220	intronic_lncRNA	lncRNA	2475	658080	675689	-	17	2347	311				CAFS_LW_T_10871	CAFS_LW_G_10871	mRNA	1739	301482	316223	+	3	585	NA
LNC_034934	XLOC_146218	intronic_lncRNA	lncRNA	2475	613924	629373	-	14	2764	500				CAFS_LW_T_10872	CAFS_LW_G_10872	mRNA	1738	166871	173016	-	10	856	NA
LNC_034937	XLOC_146221	intronic_lncRNA	lncRNA	2475	676277	692367	-	15	2840	471				CAFS_LW_T_10873	CAFS_LW_G_10873	mRNA	1739	58010	63263	+	7	1017	NA
LNC_034936	XLOC_146220	intronic_lncRNA	lncRNA	2475	658080	675689	-	18	2119	449				CAFS_LW_T_10878	CAFS_LW_G_10878	mRNA	1739	252671	272819	-	10	2001	NA
LNC_038297	XLOC_159837	intronic_lncRNA	lncRNA	2706	94532	99458	+	10	1381	188				CAFS_LW_T_10879	CAFS_LW_G_10879	mRNA	22	99025	106820	-	9	1032	NA
LNC_038290	XLOC_159808	lincRNA	lncRNA	2705	135587	138600	+	2	1143	70				CAFS_LW_T_07962	CAFS_LW_G_07962	mRNA	1273	400031	426417	-	15	2451	NA
LNC_038291	XLOC_159808	lincRNA	lncRNA	2705	135587	138600	+	2	1143	70				CAFS_LW_T_07963	CAFS_LW_G_07963	mRNA	1271	287338	323050	-	4	806	NA
LNC_038292	XLOC_159810	lincRNA	lncRNA	2705	139391	141173	+	2	1588	146				CAFS_LW_T_07960	CAFS_LW_G_07960	mRNA	1273	343985	349778	-	9	1130	NA
LNC_038293	XLOC_159810	lincRNA	lncRNA	2705	139464	141173	+	3	928	146				CAFS_LW_T_07961	CAFS_LW_G_07961	mRNA	1273	320551	337307	+	18	3846	NA
LNC_016489	XLOC_065922	intronic_lncRNA	lncRNA	955	491457	499193	+	3	1673	226				CAFS_LW_T_22088	CAFS_LW_G_22088	mRNA	1915	14684	23183	+	7	1005	NA
LNC_016488	XLOC_065920	intronic_lncRNA	lncRNA	955	462830	473925	+	13	2359	355				CAFS_LW_T_07967	CAFS_LW_G_07967	mRNA	1276	18377	36641	-	3	634	NA
LNC_016481	XLOC_065896	intronic_lncRNA	lncRNA	955	202605	228077	+	2	1857	349				CAFS_LW_T_07964	CAFS_LW_G_07964	mRNA	1273	72952	122497	+	11	2390	NA
LNC_016480	XLOC_065895	lincRNA	lncRNA	955	184729	185555	+	2	599	126				CAFS_LW_T_07965	CAFS_LW_G_07965	mRNA	112	71946	83803	+	2	3698	NA
LNC_016483	XLOC_065900	lincRNA	lncRNA	955	252096	252936	+	2	810	86				CAFS_LW_T_22084	CAFS_LW_G_22084	mRNA	1911	759	12976	-	12	1170	NA
LNC_016482	XLOC_065897	lincRNA	lncRNA	955	228474	238176	+	2	570	77				CAFS_LW_T_22085	CAFS_LW_G_22085	mRNA	1912	629147	629662	+	1	516	NA
LNC_016485	XLOC_065905	intronic_lncRNA	lncRNA	955	312409	315920	+	8	788	149				CAFS_LW_T_22086	CAFS_LW_G_22086	mRNA	1914	103751	105856	+	4	837	NA
LNC_016484	XLOC_065900	lincRNA	lncRNA	955	252359	252936	+	2	545	58				CAFS_LW_T_22087	CAFS_LW_G_22087	mRNA	1915	1570	9115	+	8	1000	NA
LNC_016487	XLOC_065920	intronic_lncRNA	lncRNA	955	462830	469427	+	10	2584	355				CAFS_LW_T_22080	CAFS_LW_G_22080	mRNA	1903	2178	8715	-	3	594	NA
LNC_016486	XLOC_065906	intronic_lncRNA	lncRNA	955	316470	350700	+	13	1377	431				CAFS_LW_T_22081	CAFS_LW_G_22081	mRNA	1907	79012	82897	-	11	1665	NA
LNC_019372	XLOC_079395	intronic_lncRNA	lncRNA	1170	7660	9730	-	3	348	115				CAFS_LW_T_22082	CAFS_LW_G_22082	mRNA	1910	270	1798	-	4	966	NA
LNC_019373	XLOC_079396	antisense_lncRNA	lncRNA	1170	10370	11668	-	2	1190	244				CAFS_LW_T_22083	CAFS_LW_G_22083	mRNA	1910	78941	90064	-	12	1530	NA
LNC_019370	XLOC_079388	intronic_lncRNA	lncRNA	1170	836325	863729	+	13	2522	423				CAFS_LW_T_21687	CAFS_LW_G_21687	mRNA	1555	131801	134516	-	4	1312	NA
LNC_019371	XLOC_079390	lincRNA	lncRNA	1170	863870	870814	+	10	1710	414				CAFS_LW_T_21686	CAFS_LW_G_21686	mRNA	1555	115641	116823	+	3	1050	NA
LNC_019376	XLOC_079420	intronic_lncRNA	lncRNA	1170	153319	173950	-	2	3908	260				CAFS_LW_T_21685	CAFS_LW_G_21685	mRNA	1555	71922	76658	+	4	973	NA
LNC_019377	XLOC_079429	antisense_lncRNA	lncRNA	1170	243179	273146	-	2	1699	59				CAFS_LW_T_21684	CAFS_LW_G_21684	mRNA	1553	25315	28110	+	4	303	NA
LNC_019374	XLOC_079408	intronic_lncRNA	lncRNA	1170	96833	101373	-	5	639	170				CAFS_LW_T_21683	CAFS_LW_G_21683	mRNA	1550	68650	72033	-	4	456	NA
LNC_019375	XLOC_079410	lincRNA	lncRNA	1170	116861	141492	-	3	423	66				CAFS_LW_T_21682	CAFS_LW_G_21682	mRNA	1550	419472	420445	+	2	904	NA
LNC_019378	XLOC_079429	lincRNA	lncRNA	1170	262741	273058	-	4	10103	153				CAFS_LW_T_21681	CAFS_LW_G_21681	mRNA	1550	106984	108016	+	3	873	NA
LNC_019379	XLOC_079429	lincRNA	lncRNA	1170	262741	273065	-	4	10146	153				CAFS_LW_T_21680	CAFS_LW_G_21680	mRNA	1550	83435	84437	+	1	1003	NA
LNC_011141	XLOC_043704	lincRNA	lncRNA	650	199359	200270	+	2	498	73				CAFS_LW_T_21689	CAFS_LW_G_21689	mRNA	1556	96592	101482	-	8	810	NA
LNC_011140	XLOC_043703	lincRNA	lncRNA	650	197851	199192	+	2	474	107				CAFS_LW_T_21688	CAFS_LW_G_21688	mRNA	1556	401007	415520	+	23	3039	NA
LNC_014391	XLOC_056701	intronic_lncRNA	lncRNA	828	500823	512751	-	14	3411	266				CAFS_LW_T_22336	CAFS_LW_G_22336	mRNA	2151	69377	73392	-	3	639	NA
LNC_011142	XLOC_043707	intronic_lncRNA	lncRNA	650	209804	218362	+	3	1060	288				CAFS_LW_T_22337	CAFS_LW_G_22337	mRNA	2152	273501	275958	-	3	770	NA
LNC_014397	XLOC_056722	lincRNA	lncRNA	828	703513	707063	-	5	1568	405				CAFS_LW_T_22334	CAFS_LW_G_22334	mRNA	2145	27	7447	+	5	840	NA
LNC_011144	XLOC_043709	antisense_lncRNA	lncRNA	650	8940	9636	-	2	243	65				CAFS_LW_T_22335	CAFS_LW_G_22335	mRNA	2146	3463	6768	+	4	951	NA
LNC_011147	XLOC_043714	lincRNA	lncRNA	650	48286	53061	-	3	4626	139				CAFS_LW_T_22332	CAFS_LW_G_22332	mRNA	2142	12464	20812	-	5	672	NA
LNC_011146	XLOC_043714	lincRNA	lncRNA	650	48286	53054	-	2	4568	139				CAFS_LW_T_22333	CAFS_LW_G_22333	mRNA	2144	65653	73028	-	6	708	NA
LNC_011149	XLOC_043717	antisense_lncRNA	lncRNA	650	107544	109338	-	2	311	103				CAFS_LW_T_22330	CAFS_LW_G_22330	mRNA	2141	125866	134949	-	7	765	NA
LNC_011148	XLOC_043714	lincRNA	lncRNA	650	48286	53064	-	2	4629	139				CAFS_LW_T_22331	CAFS_LW_G_22331	mRNA	2142	4438	8597	+	4	474	NA
LNC_014399	XLOC_056731	lincRNA	lncRNA	828	732829	737664	-	2	2955	125				CAFS_LW_T_22338	CAFS_LW_G_22338	mRNA	2153	72572	77352	+	10	1083	NA
LNC_014398	XLOC_056731	lincRNA	lncRNA	828	731627	737668	-	4	4711	126				CAFS_LW_T_22339	CAFS_LW_G_22339	mRNA	2153	67	4061	-	3	678	NA
LNC_016733	XLOC_067174	intronic_lncRNA	lncRNA	978	589701	593871	-	4	1240	101				CAFS_LW_T_04431	CAFS_LW_G_04431	mRNA	833	1085859	1087164	-	2	624	NA
LNC_016732	XLOC_067172	intronic_lncRNA	lncRNA	978	576651	577560	-	2	631	93				CAFS_LW_T_04430	CAFS_LW_G_04430	mRNA	833	274165	287303	-	13	1601	NA
LNC_016731	XLOC_067159	intronic_lncRNA	lncRNA	978	430565	457106	-	10	2267	215				CAFS_LW_T_04433	CAFS_LW_G_04433	mRNA	828	639217	663182	-	15	2154	NA
LNC_016730	XLOC_067159	intronic_lncRNA	lncRNA	978	430565	457106	-	10	2273	217				CAFS_LW_T_04432	CAFS_LW_G_04432	mRNA	833	764934	787255	-	19	3603	NA
LNC_016737	XLOC_067192	intronic_lncRNA	lncRNA	978	903761	909909	-	3	3110	194				CAFS_LW_T_04435	CAFS_LW_G_04435	mRNA	833	849539	897034	+	16	2114	NA
LNC_016736	XLOC_067191	intronic_lncRNA	lncRNA	978	892226	899886	-	3	715	115				CAFS_LW_T_04434	CAFS_LW_G_04434	mRNA	833	826032	829838	+	6	633	NA
LNC_016735	XLOC_067189	intronic_lncRNA	lncRNA	978	861579	881280	-	11	4715	329				CAFS_LW_T_04437	CAFS_LW_G_04437	mRNA	833	984312	1005450	-	17	2547	NA
LNC_016734	XLOC_067189	intronic_lncRNA	lncRNA	978	861579	878345	-	10	3549	188				CAFS_LW_T_04436	CAFS_LW_G_04436	mRNA	833	1074171	1084372	+	5	1892	NA
LNC_016739	XLOC_067198	lincRNA	lncRNA	978	923171	923877	-	2	623	72				CAFS_LW_T_04439	CAFS_LW_G_04439	mRNA	833	1113929	1124447	-	6	2312	NA
LNC_016738	XLOC_067194	antisense_lncRNA	lncRNA	978	911965	961549	-	2	949	67				CAFS_LW_T_04438	CAFS_LW_G_04438	mRNA	833	831729	836735	-	3	1351	NA
LNC_020967	XLOC_086938	lincRNA	lncRNA	1279	366490	378346	-	3	11810	196				CAFS_LW_T_20796	CAFS_LW_G_20796	mRNA	910	280241	290205	-	9	2015	NA
LNC_014644	XLOC_057909	lincRNA	lncRNA	841	327037	351308	+	3	3463	119				CAFS_LW_T_20797	CAFS_LW_G_20797	mRNA	911	522031	530333	-	4	771	NA
LNC_020965	XLOC_086935	intronic_lncRNA	lncRNA	1279	211361	227554	-	5	2271	354				CAFS_LW_T_20794	CAFS_LW_G_20794	mRNA	909	145674	148664	-	6	600	NA
LNC_020964	XLOC_086931	lincRNA	lncRNA	1279	204591	205416	-	2	742	65				CAFS_LW_T_20795	CAFS_LW_G_20795	mRNA	910	74826	92857	-	14	1977	NA
LNC_020963	XLOC_086928	antisense_lncRNA	lncRNA	1279	180491	181854	-	2	1273	71				CAFS_LW_T_20792	CAFS_LW_G_20792	mRNA	906	167560	169882	+	2	2196	NA
LNC_020962	XLOC_086928	intronic_lncRNA	lncRNA	1279	163496	181854	-	12	1918	361				CAFS_LW_T_20793	CAFS_LW_G_20793	mRNA	909	86810	90147	+	7	1023	NA
LNC_014643	XLOC_057909	lincRNA	lncRNA	841	327037	351308	+	5	3515	143				CAFS_LW_T_20790	CAFS_LW_G_20790	mRNA	902	112717	118905	+	5	651	NA
LNC_020960	XLOC_086918	intronic_lncRNA	lncRNA	1279	905593	967358	+	9	974	214				CAFS_LW_T_20791	CAFS_LW_G_20791	mRNA	902	50513	51662	-	2	1038	NA
LNC_014649	XLOC_057909	lincRNA	lncRNA	841	327037	351308	+	4	11851	160				CAFS_LW_T_11082	CAFS_LW_G_11082	mRNA	1789	47997	51969	-	4	540	NA
LNC_014648	XLOC_057909	lincRNA	lncRNA	841	327037	351308	+	4	14160	182				CAFS_LW_T_11083	CAFS_LW_G_11083	mRNA	1787	176295	216873	-	18	3280	NA
LNC_020969	XLOC_086948	intronic_lncRNA	lncRNA	1279	508282	521225	-	6	1247	180				CAFS_LW_T_11080	CAFS_LW_G_11080	mRNA	162	510416	578757	-	31	6843	NA
LNC_020968	XLOC_086939	intronic_lncRNA	lncRNA	1279	398045	409611	-	5	2754	148				CAFS_LW_T_11081	CAFS_LW_G_11081	mRNA	1789	172150	173218	+	2	949	NA
LNC_013994	XLOC_055213	intronic_lncRNA	lncRNA	802	1020544	1024815	-	6	1657	369				CAFS_LW_T_11086	CAFS_LW_G_11086	mRNA	162	1004532	1021950	-	14	2996	NA
LNC_013995	XLOC_055214	antisense_lncRNA	lncRNA	802	1024989	1027388	-	2	274	90				CAFS_LW_T_11087	CAFS_LW_G_11087	mRNA	1789	157238	160617	-	4	1096	NA
LNC_013996	XLOC_055217	intronic_lncRNA	lncRNA	802	1046170	1048507	-	6	1002	280				CAFS_LW_T_20798	CAFS_LW_G_20798	mRNA	912	27122	28178	+	2	501	NA
LNC_016745	XLOC_067238	lincRNA	lncRNA	978	1313682	1316940	-	5	810	222				CAFS_LW_T_20799	CAFS_LW_G_20799	mRNA	913	4950	6444	+	4	1089	NA
LNC_013990	XLOC_055206	intronic_lncRNA	lncRNA	802	829444	852441	-	8	1651	324				CAFS_LW_T_19257	CAFS_LW_G_19257	mRNA	276	8827	27645	-	13	1881	NA
LNC_016743	XLOC_067230	antisense_lncRNA	lncRNA	978	1196971	1197966	-	2	308	70				CAFS_LW_T_19256	CAFS_LW_G_19256	mRNA	275	547	26203	-	7	4052	NA
LNC_013992	XLOC_055208	intronic_lncRNA	lncRNA	802	866638	870521	-	5	1766	255				CAFS_LW_T_19255	CAFS_LW_G_19255	mRNA	275	49473	67098	+	17	2765	NA
LNC_013993	XLOC_055209	intronic_lncRNA	lncRNA	802	946934	947601	-	4	332	110				CAFS_LW_T_19254	CAFS_LW_G_19254	mRNA	275	186376	194932	-	10	3444	NA
LNC_012496	XLOC_049019	intronic_lncRNA	lncRNA	716	779351	780075	+	2	639	193				CAFS_LW_T_19253	CAFS_LW_G_19253	mRNA	275	73933	89390	-	15	3792	NA
LNC_012497	XLOC_049040	lincRNA	lncRNA	716	46634	49206	-	2	2466	451				CAFS_LW_T_19252	CAFS_LW_G_19252	mRNA	275	112092	131396	-	12	1590	NA
LNC_012494	XLOC_049010	intronic_lncRNA	lncRNA	716	625138	641477	+	3	308	85				CAFS_LW_T_19251	CAFS_LW_G_19251	mRNA	273	213836	232213	+	13	1842	NA
LNC_012495	XLOC_049014	intronic_lncRNA	lncRNA	716	681732	696569	+	8	1431	340				CAFS_LW_T_19250	CAFS_LW_G_19250	mRNA	36	128537	148952	-	12	1830	NA
LNC_012492	XLOC_049008	intronic_lncRNA	lncRNA	716	554327	568978	+	3	552	128				CAFS_LW_T_19259	CAFS_LW_G_19259	mRNA	36	218208	231418	+	19	2364	NA
LNC_012493	XLOC_049009	intronic_lncRNA	lncRNA	716	580941	618577	+	4	320	106				CAFS_LW_T_19258	CAFS_LW_G_19258	mRNA	275	171763	172736	+	5	555	NA
LNC_012490	XLOC_049007	intronic_lncRNA	lncRNA	716	540091	548088	+	8	2819	226				CAFS_LW_T_20240	CAFS_LW_G_20240	mRNA	518	442016	447002	+	3	1014	NA
LNC_012491	XLOC_049007	intronic_lncRNA	lncRNA	716	541059	548088	+	5	4219	226				CAFS_LW_T_20241	CAFS_LW_G_20241	mRNA	518	471124	471609	+	1	486	NA
LNC_012498	XLOC_049040	lincRNA	lncRNA	716	46634	51674	-	2	839	75				CAFS_LW_T_20242	CAFS_LW_G_20242	mRNA	518	206039	214147	-	7	972	NA
LNC_012499	XLOC_049062	intronic_lncRNA	lncRNA	716	187241	192457	-	9	1622	316				CAFS_LW_T_14561	CAFS_LW_G_14561	mRNA	2341	143801	147043	+	4	465	NA
LNC_022761	XLOC_094905	intronic_lncRNA	lncRNA	1424	367091	373490	+	5	1476	188				CAFS_LW_T_20244	CAFS_LW_G_20244	mRNA	520	95365	97890	-	9	843	NA
LNC_022760	XLOC_094899	antisense_lncRNA	lncRNA	1424	324745	343681	+	2	3081	365				CAFS_LW_T_20245	CAFS_LW_G_20245	mRNA	520	142563	145261	-	4	1472	NA
LNC_012728	XLOC_049992	lincRNA	lncRNA	729	214756	230603	-	2	1104	96				CAFS_LW_T_14564	CAFS_LW_G_14564	mRNA	2340	281451	337184	+	33	6561	NA
LNC_012729	XLOC_049999	lincRNA	lncRNA	729	222533	223287	-	2	635	90				CAFS_LW_T_14565	CAFS_LW_G_14565	mRNA	2340	418368	433704	+	13	1228	NA
LNC_015118	XLOC_060244	lincRNA	lncRNA	872	14144	14601	-	2	362	75				CAFS_LW_T_20248	CAFS_LW_G_20248	mRNA	524	650688	653048	-	3	310	NA
LNC_015119	XLOC_060245	lincRNA	lncRNA	872	15877	22520	-	4	6485	230				CAFS_LW_T_20249	CAFS_LW_G_20249	mRNA	524	1461390	1463238	-	2	498	NA
LNC_015112	XLOC_060217	intronic_lncRNA	lncRNA	871	156431	157977	+	3	362	120				CAFS_LW_T_14568	CAFS_LW_G_14568	mRNA	2340	340647	348714	-	16	2115	NA
LNC_015113	XLOC_060221	intronic_lncRNA	lncRNA	871	43868	98822	-	11	6148	450				CAFS_LW_T_14569	CAFS_LW_G_14569	mRNA	2344	491383	499109	+	15	2369	NA
LNC_015110	XLOC_060205	intronic_lncRNA	lncRNA	871	22682	27658	+	3	242	80				CAFS_LW_T_18610	CAFS_LW_G_18610	mRNA	224	251435	260864	+	20	3510	NA
LNC_012723	XLOC_049968	intronic_lncRNA	lncRNA	729	19384	24173	-	4	1467	173				CAFS_LW_T_18611	CAFS_LW_G_18611	mRNA	224	616647	621955	-	1	5309	NA
LNC_012724	XLOC_049968	antisense_lncRNA	lncRNA	729	19384	31624	-	3	660	172				CAFS_LW_T_18612	CAFS_LW_G_18612	mRNA	3378	472	9843	+	9	1198	NA
LNC_015117	XLOC_060243	lincRNA	lncRNA	872	11003	12886	-	2	1784	86				CAFS_LW_T_18613	CAFS_LW_G_18613	mRNA	3375	5896	15376	+	8	1389	NA
LNC_015114	XLOC_060222	intronic_lncRNA	lncRNA	871	106456	118854	-	8	1090	151				CAFS_LW_T_18614	CAFS_LW_G_18614	mRNA	3384	10509	13733	+	3	1191	NA
LNC_015115	XLOC_060241	intronic_lncRNA	lncRNA	872	3925	4374	-	2	259	86				CAFS_LW_T_18615	CAFS_LW_G_18615	mRNA	3382	1557	12584	-	11	1188	NA
LNC_023434	XLOC_097500	lincRNA	lncRNA	1454	524250	538446	-	6	9036	114				CAFS_LW_T_18616	CAFS_LW_G_18616	mRNA	224	591088	593698	-	3	768	NA
LNC_023435	XLOC_097500	lincRNA	lncRNA	1454	524250	538449	-	8	10467	114				CAFS_LW_T_18617	CAFS_LW_G_18617	mRNA	3385	1632	6591	+	4	417	NA
LNC_023436	XLOC_097500	lincRNA	lncRNA	1454	524250	538449	-	6	9038	114				CAFS_LW_T_18618	CAFS_LW_G_18618	mRNA	3394	5377	6415	-	3	1029	NA
LNC_023437	XLOC_097500	lincRNA	lncRNA	1454	524250	538449	-	5	9059	114				CAFS_LW_T_18619	CAFS_LW_G_18619	mRNA	3389	833	4561	-	6	2606	NA
LNC_023430	XLOC_097500	lincRNA	lncRNA	1454	524250	538446	-	6	9035	114				CAFS_LW_T_02879	CAFS_LW_G_02879	mRNA	660	706	1373	+	3	333	NA
LNC_023431	XLOC_097500	lincRNA	lncRNA	1454	524250	538446	-	5	9054	114				CAFS_LW_T_02878	CAFS_LW_G_02878	mRNA	658	878940	907312	+	14	1818	NA
LNC_023432	XLOC_097500	lincRNA	lncRNA	1454	524250	538446	-	7	13983	150				CAFS_LW_T_02873	CAFS_LW_G_02873	mRNA	658	1287328	1310222	-	12	1752	NA
LNC_023433	XLOC_097500	lincRNA	lncRNA	1454	524250	538446	-	7	10481	114				CAFS_LW_T_02872	CAFS_LW_G_02872	mRNA	658	1466468	1473370	-	12	2374	NA
LNC_023438	XLOC_097500	lincRNA	lncRNA	1454	524250	538449	-	7	10490	114				CAFS_LW_T_02871	CAFS_LW_G_02871	mRNA	658	803646	805688	-	3	1808	NA
LNC_023439	XLOC_097500	lincRNA	lncRNA	1454	524250	538449	-	5	9064	114				CAFS_LW_T_02870	CAFS_LW_G_02870	mRNA	658	1358095	1395243	-	20	2577	NA
LNC_040583	XLOC_171778	intronic_lncRNA	lncRNA	3560	4714	9402	-	3	721	228				CAFS_LW_T_02877	CAFS_LW_G_02877	mRNA	658	1456129	1464482	-	12	1489	NA
LNC_011286	XLOC_044357	lincRNA	lncRNA	655	1	1220	-	3	323	107				CAFS_LW_T_02876	CAFS_LW_G_02876	mRNA	658	575185	617405	+	46	12092	NA
LNC_040581	XLOC_171765	intronic_lncRNA	lncRNA	3558	1916	6243	+	5	1364	237				CAFS_LW_T_02875	CAFS_LW_G_02875	mRNA	658	1402051	1434924	-	29	4230	NA
LNC_040580	XLOC_171758	lincRNA	lncRNA	3557	3498	11462	+	5	7835	131				CAFS_LW_T_02874	CAFS_LW_G_02874	mRNA	658	1492466	1507037	+	13	1614	NA
LNC_040587	XLOC_171794	lincRNA	lncRNA	3565	5583	7196	+	2	1574	91				CAFS_LW_T_05478	CAFS_LW_G_05478	mRNA	936	9803	17171	-	3	1612	NA
LNC_022769	XLOC_094937	lincRNA	lncRNA	1424	333728	335070	-	2	1270	91				CAFS_LW_T_05479	CAFS_LW_G_05479	mRNA	932	1240991	1251816	-	6	2050	NA
LNC_040585	XLOC_171794	lincRNA	lncRNA	3565	3381	5036	+	3	859	65				CAFS_LW_T_05472	CAFS_LW_G_05472	mRNA	934	49745	54427	-	5	976	NA
LNC_014671	XLOC_057980	intronic_lncRNA	lncRNA	841	1053235	1061481	+	8	3606	408				CAFS_LW_T_05473	CAFS_LW_G_05473	mRNA	937	1218	17368	+	11	2381	NA
LNC_040589	XLOC_171811	lincRNA	lncRNA	3568	13453	14311	+	3	688	229				CAFS_LW_T_05470	CAFS_LW_G_05470	mRNA	932	798749	824988	-	35	6042	NA
LNC_022768	XLOC_094936	lincRNA	lncRNA	1424	328788	333587	-	2	4730	135				CAFS_LW_T_05471	CAFS_LW_G_05471	mRNA	932	1386483	1401372	+	20	2810	NA
LNC_011284	XLOC_044353	lincRNA	lncRNA	655	557869	576876	+	5	18721	155				CAFS_LW_T_05476	CAFS_LW_G_05476	mRNA	932	1177096	1219289	-	11	4420	NA
LNC_011285	XLOC_044353	lincRNA	lncRNA	655	557952	579623	+	2	2175	103				CAFS_LW_T_05477	CAFS_LW_G_05477	mRNA	937	24939	25821	+	1	883	NA
LNC_011282	XLOC_044336	lincRNA	lncRNA	655	481558	482803	+	2	824	102				CAFS_LW_T_05474	CAFS_LW_G_05474	mRNA	936	275	16375	+	6	1526	NA
LNC_011283	XLOC_044353	lincRNA	lncRNA	655	557862	582298	+	2	1881	96				CAFS_LW_T_05475	CAFS_LW_G_05475	mRNA	932	1236950	1244031	+	10	1653	NA
LNC_011280	XLOC_044327	lincRNA	lncRNA	655	437505	438055	+	2	374	124				CAFS_LW_T_10023	CAFS_LW_G_10023	mRNA	1581	146710	156368	-	12	1452	NA
LNC_011281	XLOC_044329	lincRNA	lncRNA	655	454699	455817	+	2	917	88				CAFS_LW_T_17030	CAFS_LW_G_17030	mRNA	2620	155596	168316	+	15	2469	NA
LNC_037438	XLOC_156151	lincRNA	lncRNA	2620	36030	40599	+	5	2217	168				CAFS_LW_T_17033	CAFS_LW_G_17033	mRNA	2619	60957	86463	-	32	5220	NA
LNC_038484	XLOC_160514	intronic_lncRNA	lncRNA	2722	99804	101518	-	5	643	108				CAFS_LW_T_10020	CAFS_LW_G_10020	mRNA	1581	196122	208051	+	7	1877	NA
LNC_038487	XLOC_160524	lincRNA	lncRNA	2722	186862	217504	-	2	1646	255				CAFS_LW_T_10027	CAFS_LW_G_10027	mRNA	1586	268516	272597	+	5	1516	NA
LNC_013459	XLOC_053181	intronic_lncRNA	lncRNA	775	449654	458858	-	12	2476	276				CAFS_LW_T_10026	CAFS_LW_G_10026	mRNA	1585	40297	54908	+	11	1371	NA
LNC_013458	XLOC_053180	intronic_lncRNA	lncRNA	775	441730	446953	-	7	1753	286				CAFS_LW_T_10025	CAFS_LW_G_10025	mRNA	1585	7681	26480	+	12	2749	NA
LNC_029179	XLOC_122540	lincRNA	lncRNA	1965	312175	312534	-	2	203	45				CAFS_LW_T_17036	CAFS_LW_G_17036	mRNA	2614	80697	224071	+	21	3464	NA
LNC_029178	XLOC_122518	lincRNA	lncRNA	1965	147380	148996	-	7	981	296				CAFS_LW_T_17039	CAFS_LW_G_17039	mRNA	2619	36228	57308	-	33	4188	NA
LNC_013451	XLOC_053164	lincRNA	lncRNA	775	229798	232525	-	2	561	74				CAFS_LW_T_17038	CAFS_LW_G_17038	mRNA	2621	117491	121237	-	5	2068	NA
LNC_013450	XLOC_053164	lincRNA	lncRNA	775	229798	232507	-	2	543	74				CAFS_LW_T_10029	CAFS_LW_G_10029	mRNA	1581	100115	123418	-	22	3534	NA
LNC_013453	XLOC_053167	intronic_lncRNA	lncRNA	775	273733	312997	-	18	3341	477				CAFS_LW_T_10028	CAFS_LW_G_10028	mRNA	1587	264679	278240	-	13	4559	NA
LNC_013452	XLOC_053164	lincRNA	lncRNA	775	229798	232633	-	2	669	74				CAFS_LW_T_15769	CAFS_LW_G_15769	mRNA	2487	10264	21764	-	11	1584	NA
LNC_013455	XLOC_053170	lincRNA	lncRNA	775	304876	305307	-	2	345	46				CAFS_LW_T_15768	CAFS_LW_G_15768	mRNA	2486	342953	345696	-	4	1429	NA
LNC_013454	XLOC_053168	intronic_lncRNA	lncRNA	775	295378	302017	-	4	913	103				CAFS_LW_T_15763	CAFS_LW_G_15763	mRNA	2486	338234	341658	+	4	687	NA
LNC_013457	XLOC_053172	intronic_lncRNA	lncRNA	775	390074	398932	-	7	4888	358				CAFS_LW_T_15762	CAFS_LW_G_15762	mRNA	2487	147514	150909	-	5	539	NA
LNC_013456	XLOC_053172	intronic_lncRNA	lncRNA	775	388249	398932	-	7	4621	358				CAFS_LW_T_15761	CAFS_LW_G_15761	mRNA	2486	473293	484699	+	17	2343	NA
LNC_021368	XLOC_088618	lincRNA	lncRNA	1310	1371165	1378343	-	3	6879	110				CAFS_LW_T_15760	CAFS_LW_G_15760	mRNA	2486	311671	326204	+	22	3788	NA
LNC_021369	XLOC_088618	lincRNA	lncRNA	1310	1371165	1378809	-	3	7346	110				CAFS_LW_T_15767	CAFS_LW_G_15767	mRNA	2486	485125	487484	-	4	838	NA
LNC_021366	XLOC_088607	lincRNA	lncRNA	1310	1334018	1334790	-	2	611	96				CAFS_LW_T_15766	CAFS_LW_G_15766	mRNA	2485	262855	364592	-	31	3489	NA
LNC_021367	XLOC_088618	lincRNA	lncRNA	1310	1371165	1378343	-	2	7140	110				CAFS_LW_T_15765	CAFS_LW_G_15765	mRNA	2487	182335	185026	-	6	684	NA
LNC_021364	XLOC_088598	intronic_lncRNA	lncRNA	1310	1227912	1240778	-	13	3576	217				CAFS_LW_T_15764	CAFS_LW_G_15764	mRNA	2487	166008	168928	-	5	1273	NA
LNC_021365	XLOC_088607	lincRNA	lncRNA	1310	1334018	1334708	-	2	529	96				CAFS_LW_T_02299	CAFS_LW_G_02299	mRNA	587	479970	489363	-	9	1806	NA
LNC_021362	XLOC_088598	intronic_lncRNA	lncRNA	1310	1227912	1236645	-	12	1270	219				CAFS_LW_T_02298	CAFS_LW_G_02298	mRNA	588	7423	13810	-	4	3630	NA
LNC_021363	XLOC_088598	intronic_lncRNA	lncRNA	1310	1227912	1240778	-	13	3562	217				CAFS_LW_T_02297	CAFS_LW_G_02297	mRNA	590	184000	213265	-	16	2472	NA
LNC_021360	XLOC_088591	lincRNA	lncRNA	1310	1151983	1154236	-	2	2170	95				CAFS_LW_T_02296	CAFS_LW_G_02296	mRNA	588	147587	155331	-	8	1830	NA
LNC_021361	XLOC_088593	intronic_lncRNA	lncRNA	1310	1159057	1182409	-	18	4322	315				CAFS_LW_T_02295	CAFS_LW_G_02295	mRNA	64	876454	913068	+	2	1707	NA
LNC_027409	XLOC_114702	intronic_lncRNA	lncRNA	1820	219532	225561	+	8	1101	267				CAFS_LW_T_02294	CAFS_LW_G_02294	mRNA	588	1	6987	+	9	1590	NA
LNC_027408	XLOC_114702	intronic_lncRNA	lncRNA	1820	217914	225561	+	9	1505	311				CAFS_LW_T_02293	CAFS_LW_G_02293	mRNA	588	46037	49324	-	4	1359	NA
LNC_027405	XLOC_114692	lincRNA	lncRNA	1820	113727	119171	+	2	4578	111				CAFS_LW_T_02292	CAFS_LW_G_02292	mRNA	588	25233	33463	-	9	1140	NA
LNC_027404	XLOC_114692	lincRNA	lncRNA	1820	113727	119171	+	2	4578	111				CAFS_LW_T_02291	CAFS_LW_G_02291	mRNA	589	8721	18294	+	5	2403	NA
LNC_027407	XLOC_114697	lincRNA	lncRNA	1820	134421	135247	+	2	765	91				CAFS_LW_T_02290	CAFS_LW_G_02290	mRNA	587	132865	190599	+	23	2853	NA
LNC_027406	XLOC_114696	lincRNA	lncRNA	1820	132215	133826	+	2	1579	89				CAFS_LW_T_13642	CAFS_LW_G_13642	mRNA	177	1869054	1886031	+	23	2973	NA
LNC_027401	XLOC_114683	intronic_lncRNA	lncRNA	1820	64373	71313	+	10	1628	254				CAFS_LW_T_13643	CAFS_LW_G_13643	mRNA	2176	16303	16952	-	3	339	NA
LNC_026578	XLOC_111182	intronic_lncRNA	lncRNA	1742	6930	9623	+	3	918	186				CAFS_LW_T_13640	CAFS_LW_G_13640	mRNA	2170	416974	471497	+	44	9277	NA
LNC_027403	XLOC_114683	intronic_lncRNA	lncRNA	1820	64389	69266	+	9	1903	254				CAFS_LW_T_13641	CAFS_LW_G_13641	mRNA	2175	142265	144847	+	9	1127	NA
LNC_027402	XLOC_114683	intronic_lncRNA	lncRNA	1820	64373	71313	+	10	1625	253				CAFS_LW_T_13646	CAFS_LW_G_13646	mRNA	2175	154311	174876	-	24	7915	NA
LNC_026579	XLOC_111198	lincRNA	lncRNA	1744	99854	103628	+	4	589	161				CAFS_LW_T_13647	CAFS_LW_G_13647	mRNA	2175	145736	152955	+	15	2721	NA
LNC_022479	XLOC_093594	intronic_lncRNA	lncRNA	1404	648142	664830	-	2	1765	277				CAFS_LW_T_13644	CAFS_LW_G_13644	mRNA	2175	52064	67973	-	11	1267	NA
LNC_022478	XLOC_093589	antisense_lncRNA	lncRNA	1404	629131	640525	-	3	655	169				CAFS_LW_T_13645	CAFS_LW_G_13645	mRNA	178	155800	159784	-	6	1410	NA
LNC_022477	XLOC_093582	intronic_lncRNA	lncRNA	1404	421377	429146	-	10	3322	291				CAFS_LW_T_13648	CAFS_LW_G_13648	mRNA	2173	16767	59430	+	24	3230	NA
LNC_022476	XLOC_093581	intronic_lncRNA	lncRNA	1404	417933	419839	-	6	482	160				CAFS_LW_T_13649	CAFS_LW_G_13649	mRNA	2177	317894	325609	-	19	2135	NA
LNC_022475	XLOC_093580	intronic_lncRNA	lncRNA	1404	415027	417142	-	4	482	136				CAFS_LW_T_02129	CAFS_LW_G_02129	mRNA	565	124551	181723	+	19	2926	NA
LNC_022474	XLOC_093571	antisense_lncRNA	lncRNA	1404	373130	382702	-	3	1184	258				CAFS_LW_T_02128	CAFS_LW_G_02128	mRNA	564	38649	40661	+	6	777	NA
LNC_022473	XLOC_093564	antisense_lncRNA	lncRNA	1404	346078	348270	-	2	693	228				CAFS_LW_T_02121	CAFS_LW_G_02121	mRNA	567	12429	16126	+	2	2583	NA
LNC_022472	XLOC_093562	intronic_lncRNA	lncRNA	1404	304770	312211	-	11	2619	320				CAFS_LW_T_02120	CAFS_LW_G_02120	mRNA	565	216779	244933	+	11	1302	NA
LNC_022471	XLOC_093555	lincRNA	lncRNA	1404	259959	263330	-	2	1711	90				CAFS_LW_T_02123	CAFS_LW_G_02123	mRNA	566	7640	33919	-	16	2361	NA
LNC_022470	XLOC_093551	intronic_lncRNA	lncRNA	1404	238291	245706	-	5	869	183				CAFS_LW_T_02122	CAFS_LW_G_02122	mRNA	567	27324	37652	-	21	2685	NA
LNC_011916	XLOC_046725	intronic_lncRNA	lncRNA	679	11681	21137	+	11	1426	343				CAFS_LW_T_02125	CAFS_LW_G_02125	mRNA	565	50578	98300	+	56	8655	NA
LNC_011917	XLOC_046768	antisense_lncRNA	lncRNA	680	106668	111791	+	2	5051	102				CAFS_LW_T_02124	CAFS_LW_G_02124	mRNA	63	29599	37807	-	5	4169	NA
LNC_011914	XLOC_046725	intronic_lncRNA	lncRNA	679	11585	21137	+	11	1522	343				CAFS_LW_T_02127	CAFS_LW_G_02127	mRNA	566	61915	76612	+	15	1794	NA
LNC_011915	XLOC_046725	intronic_lncRNA	lncRNA	679	11585	21137	+	11	1523	305				CAFS_LW_T_02126	CAFS_LW_G_02126	mRNA	565	31072	45193	+	22	3419	NA
LNC_011912	XLOC_046720	lincRNA	lncRNA	678	383726	385693	-	2	1889	105				CAFS_LW_T_03458	CAFS_LW_G_03458	mRNA	719	883274	890524	+	5	4662	NA
LNC_011913	XLOC_046720	lincRNA	lncRNA	678	383726	385693	-	2	1890	80				CAFS_LW_T_03459	CAFS_LW_G_03459	mRNA	719	870118	878262	-	5	756	NA
LNC_011910	XLOC_046708	intronic_lncRNA	lncRNA	678	251433	262569	-	9	1573	291				CAFS_LW_T_03456	CAFS_LW_G_03456	mRNA	719	662652	668950	+	9	1860	NA
LNC_011911	XLOC_046720	lincRNA	lncRNA	678	383726	385569	-	2	1762	80				CAFS_LW_T_03457	CAFS_LW_G_03457	mRNA	719	692676	715998	-	24	2928	NA
LNC_011918	XLOC_046768	intronic_lncRNA	lncRNA	680	106668	114938	+	2	1755	108				CAFS_LW_T_03454	CAFS_LW_G_03454	mRNA	719	356570	373020	+	26	3915	NA
LNC_011919	XLOC_046774	lincRNA	lncRNA	680	208446	213621	+	2	4946	108				CAFS_LW_T_03455	CAFS_LW_G_03455	mRNA	719	672476	680854	-	4	2580	NA
LNC_020181	XLOC_083131	lincRNA	lncRNA	1226	18150	18538	+	2	306	44				CAFS_LW_T_03452	CAFS_LW_G_03452	mRNA	719	416734	440448	-	18	3195	NA
LNC_020180	XLOC_083130	lincRNA	lncRNA	1226	13229	17749	+	4	976	162				CAFS_LW_T_03453	CAFS_LW_G_03453	mRNA	719	685695	690051	+	4	1484	NA
LNC_020183	XLOC_083136	intronic_lncRNA	lncRNA	1226	35448	38244	+	4	767	191				CAFS_LW_T_03450	CAFS_LW_G_03450	mRNA	719	164359	229054	-	37	4260	NA
LNC_020182	XLOC_083135	intronic_lncRNA	lncRNA	1226	30034	32440	+	3	850	269				CAFS_LW_T_03451	CAFS_LW_G_03451	mRNA	719	560156	578842	-	20	2583	NA
LNC_020185	XLOC_083150	intronic_lncRNA	lncRNA	1228	20126	25520	+	3	3620	366				CAFS_LW_T_11868	CAFS_LW_G_11868	mRNA	1883	3707	11484	-	7	960	NA
LNC_020184	XLOC_083147	intronic_lncRNA	lncRNA	1227	7918	10843	-	2	1201	137				CAFS_LW_T_11869	CAFS_LW_G_11869	mRNA	1881	91232	95329	-	2	2726	NA
LNC_020187	XLOC_083150	antisense_lncRNA	lncRNA	1228	20538	24008	+	2	2872	366				CAFS_LW_T_11864	CAFS_LW_G_11864	mRNA	1882	263746	280142	-	10	1029	NA
LNC_020186	XLOC_083150	intronic_lncRNA	lncRNA	1228	20170	24008	+	2	3268	366				CAFS_LW_T_11865	CAFS_LW_G_11865	mRNA	1881	1092964	1108623	+	14	1611	NA
LNC_020189	XLOC_083156	intronic_lncRNA	lncRNA	1228	63952	81230	+	4	458	119				CAFS_LW_T_11866	CAFS_LW_G_11866	mRNA	1882	30050	37518	+	8	958	NA
LNC_020188	XLOC_083155	intronic_lncRNA	lncRNA	1228	54134	60349	+	2	302	100				CAFS_LW_T_11867	CAFS_LW_G_11867	mRNA	1881	743516	748814	+	6	1935	NA
LNC_026574	XLOC_111166	intronic_lncRNA	lncRNA	1740	315849	317002	-	2	841	140				CAFS_LW_T_11860	CAFS_LW_G_11860	mRNA	1881	21179	53356	+	60	10938	NA
LNC_018768	XLOC_076581	intronic_lncRNA	lncRNA	1121	204929	208638	+	3	1593	172				CAFS_LW_T_11861	CAFS_LW_G_11861	mRNA	1881	264608	327087	+	26	6312	NA
LNC_018769	XLOC_076583	lincRNA	lncRNA	1121	220210	223620	+	2	1368	85				CAFS_LW_T_11862	CAFS_LW_G_11862	mRNA	1881	728377	739904	+	18	3815	NA
LNC_018766	XLOC_076579	intronic_lncRNA	lncRNA	1121	178588	186194	+	18	2661	250				CAFS_LW_T_11863	CAFS_LW_G_11863	mRNA	1881	96145	104086	+	7	3554	NA
LNC_018767	XLOC_076581	intronic_lncRNA	lncRNA	1121	202755	208638	+	5	2688	232				CAFS_LW_T_07519	CAFS_LW_G_07519	mRNA	1212	814733	831843	-	5	620	NA
LNC_018764	XLOC_076573	intronic_lncRNA	lncRNA	1121	108718	114994	+	7	1322	162				CAFS_LW_T_07518	CAFS_LW_G_07518	mRNA	1212	74868	98203	-	18	2949	NA
LNC_018765	XLOC_076573	intronic_lncRNA	lncRNA	1121	108841	114994	+	6	1163	162				CAFS_LW_T_07513	CAFS_LW_G_07513	mRNA	1212	341184	346981	-	4	630	NA
LNC_018762	XLOC_076551	lincRNA	lncRNA	1121	1	4408	+	3	3706	194				CAFS_LW_T_07512	CAFS_LW_G_07512	mRNA	1212	297816	299240	-	4	397	NA
LNC_018763	XLOC_076558	lincRNA	lncRNA	1121	34320	37915	+	2	601	141				CAFS_LW_T_07511	CAFS_LW_G_07511	mRNA	1212	101577	107113	-	4	774	NA
LNC_018760	XLOC_076526	intronic_lncRNA	lncRNA	1120	122549	135480	-	12	1392	154				CAFS_LW_T_07510	CAFS_LW_G_07510	mRNA	1212	126325	148962	-	12	1875	NA
LNC_018761	XLOC_076544	lincRNA	lncRNA	1120	244100	245048	-	2	325	84				CAFS_LW_T_07517	CAFS_LW_G_07517	mRNA	1211	355066	403169	-	19	3878	NA
LNC_021588	XLOC_089645	intronic_lncRNA	lncRNA	1329	69514	71619	+	2	412	137				CAFS_LW_T_07516	CAFS_LW_G_07516	mRNA	1212	528569	531880	-	2	3200	NA
LNC_021589	XLOC_089650	intronic_lncRNA	lncRNA	1329	84323	85360	+	2	236	41				CAFS_LW_T_07515	CAFS_LW_G_07515	mRNA	1212	233904	246228	-	9	1935	NA
LNC_021582	XLOC_089597	lincRNA	lncRNA	1328	44535	68879	+	2	2292	159				CAFS_LW_T_07514	CAFS_LW_G_07514	mRNA	1212	19385	58426	-	9	1451	NA
LNC_021583	XLOC_089599	lincRNA	lncRNA	1328	48356	48963	+	2	560	94				CAFS_LW_T_16078	CAFS_LW_G_16078	mRNA	195	185133	252592	+	13	2296	NA
LNC_021580	XLOC_089589	lincRNA	lncRNA	1328	16689	21108	+	2	1380	223				CAFS_LW_T_16079	CAFS_LW_G_16079	mRNA	2511	286093	295129	+	3	2160	NA
LNC_021581	XLOC_089597	lincRNA	lncRNA	1328	44431	46154	+	2	1433	121				CAFS_LW_T_16072	CAFS_LW_G_16072	mRNA	2508	278310	292399	+	6	1197	NA
LNC_021586	XLOC_089631	lincRNA	lncRNA	1328	60313	63408	-	2	2314	412				CAFS_LW_T_16073	CAFS_LW_G_16073	mRNA	2508	315982	322594	+	7	1005	NA
LNC_021587	XLOC_089634	lincRNA	lncRNA	1328	75675	76067	-	2	223	53				CAFS_LW_T_16070	CAFS_LW_G_16070	mRNA	2508	294786	308720	-	12	1308	NA
LNC_021584	XLOC_089601	lincRNA	lncRNA	1328	51194	52282	+	2	294	64				CAFS_LW_T_16071	CAFS_LW_G_16071	mRNA	2509	391291	393630	+	4	1797	NA
LNC_021585	XLOC_089626	lincRNA	lncRNA	1328	44665	67191	-	2	474	108				CAFS_LW_T_16076	CAFS_LW_G_16076	mRNA	2510	389801	395171	-	8	1522	NA
LNC_025298	XLOC_105356	lincRNA	lncRNA	1613	3957	4892	+	2	821	71				CAFS_LW_T_16077	CAFS_LW_G_16077	mRNA	2511	178409	189109	+	4	6942	NA
LNC_025299	XLOC_105359	lincRNA	lncRNA	1613	20045	39456	+	2	336	88				CAFS_LW_T_16074	CAFS_LW_G_16074	mRNA	2510	348107	364588	+	12	3358	NA
LNC_027573	XLOC_115358	intronic_lncRNA	lncRNA	1825	428893	432305	-	3	695	169				CAFS_LW_T_16075	CAFS_LW_G_16075	mRNA	2509	398647	407388	-	6	1173	NA
LNC_025292	XLOC_105344	lincRNA	lncRNA	1612	311229	313545	-	2	2218	108				CAFS_LW_T_03988	CAFS_LW_G_03988	mRNA	790	214334	219963	-	5	2375	NA
LNC_025293	XLOC_105345	lincRNA	lncRNA	1612	371644	373688	-	2	1609	81				CAFS_LW_T_03989	CAFS_LW_G_03989	mRNA	790	224674	232133	-	3	2398	NA
LNC_025290	XLOC_105336	intronic_lncRNA	lncRNA	1612	271834	272540	-	2	633	140				CAFS_LW_T_03980	CAFS_LW_G_03980	mRNA	788	396285	397841	-	2	1371	NA
LNC_025291	XLOC_105341	lincRNA	lncRNA	1612	305983	307874	-	2	697	165				CAFS_LW_T_03981	CAFS_LW_G_03981	mRNA	788	328109	332345	+	4	2459	NA
LNC_025296	XLOC_105354	intronic_lncRNA	lncRNA	1612	464358	472237	-	4	5806	229				CAFS_LW_T_03982	CAFS_LW_G_03982	mRNA	789	82833	92128	-	9	1485	NA
LNC_025297	XLOC_105354	antisense_lncRNA	lncRNA	1612	465339	472237	-	3	2322	127				CAFS_LW_T_03983	CAFS_LW_G_03983	mRNA	788	332033	337086	-	6	1320	NA
[truncated: 39,249 more rows]
