# Supplementary material for: Identification and Analysis of Long Non-coding RNAs in Leuciscus waleckii Adapted to Highly Alkaline Conditions
Source: Front Physiol. 2021 Jun 11;12:665268. doi: 10.3389/fphys.2021.665268 (PMC8232936; doi:10.3389/fphys.2021.665268)
Supplement: Supplementary file 1 [file Data_Sheet_1.ZIP › supplementary material presentation/Supplementary_Material.xlsx]

## Sheet: Sheet1
Quantitative real-time PCR data of different transcripts under different alkalinity
	0mM			30mM			50mM
LNC_003870	1.08			0.82			2.22
	0.95			2.88			2.17
	0.98			3.03			2.52
LNC_034465	0.99			4.18			4.48
	0.9			4.75			3.62
	1.13			2.82			6.08
LNC_040244	0.87			1.16			1.89
	1.03			1.14			1.7
	1.12			1.16			2.47
LNC_018373	0.53			1.61			2.21
	1.55			1.62			2.14
	1.21			1.87			3.13
LNC_033838	0.9			1.28			0.95
	1.23			0.9			0.92
	1.1			0.81			1.34
LNC_038786	0.8			0.61			1.28
	1.27			0.76			1.06
	0.98			0.55			1.26
LNC_011369	0.97			0.68			0.73
	1.22			0.62			0.69
	0.84			0.52			0.91
LNC_016538	0.74			64.74			76.58
	1.06			66.84			76.64
	1.29			57.47			75.97
LNC_018956	0.93			1.87			1.92
	1.01			1.61			2.45
	1.06			1.7			1.76
LNC_024081	0.97			0.42			1.56
	1.04			0.42			1.63
	0.99			0.45			1.36
LNC_024120	0.96			0.22			0.66
	1.04			0.23			0.72
	1			0.23			0.58
LNC_014904	1.02			0.24			2.4
	0.99			0.24			3.02
	0.99			0.31			2.33
LNC_021395	0.91			19.72			6.29
	1.26			19.8			7.2
	0.87			27.17			6.96
LNC_021122	1.04			19.17			2.86
	0.88			21.85			4.12
	1.08			18			2.72
LNC_020557	0.79			3.76			2.31
	1			5.13			2.79
	1.27			5.69			1.99
LNC_021470	0.83			0.65			0.61
	1.02			0.91			0.78
	1.18			0.84			0.47
