# Supplementary material for: Identification and Analysis of Long Non-coding RNAs in Leuciscus waleckii Adapted to Highly Alkaline Conditions
Source: Front Physiol. 2021 Jun 11;12:665268. doi: 10.3389/fphys.2021.665268 (PMC8232936; doi:10.3389/fphys.2021.665268)
Supplement: Supplementary file 2 [file Data_Sheet_2.ZIP]

Archive with 3 entries (2 files):
- abbreviation table/
- abbreviation table/abbreviation table.pdf
- abbreviation table/abbreviation table.doc
